# Supplementary material for: College students’ loneliness and mobile phone addiction: mediating role of mobile phone anthropomorphism and moderating role of interpersonal relationship quality
Source: Front Psychiatry. 2025 Jun 9;16:1581421. doi: 10.3389/fpsyt.2025.1581421 (PMC12183179; doi:10.3389/fpsyt.2025.1581421)
Supplement: Supplementary file 1 [file DataSheet1.xlsx]

## Sheet: 数据表
index	totalseconds	totalvalue	Q1	Q2	Q3	Q4	Q5	Q6	Q7	Q8	Q9	Q10	Q11	Q12	Q13	Q14	Q15	Q16	Q17	Q18	Q19	Q20	X21	Q22	Q23	X24	X25	X26	Q27	X28	X29	Q30	Q31	Q32	Q33	X34	X35	X36	Q37	X38	Q39	Q40	Q41	Q42	Q43	Q44	Q45	Q46	Q47
1	159	286	1	2	20	2	5	4	4	5	5	5	4	5	5	5	5	5	5	5	5	5	5	5	5	5	5	5	5	5	5	5	5	5	5	5	5	5	5	5	7	7	7	7	7	7	7	7	7
2	188	207	1	2	20	2	5	2	4	5	3	5	2	3	3	5	5	5	1	5	3	3	1	1	1	2	1	1	1	3	1	3	1	3	3	3	3	3	3	1	6	5	6	4	4	6	5	6	3
3	196	249	1	1	18	1	1	3	5	1	5	1	3	1	5	1	5	1	3	5	5	4	3	3	5	5	5	3	5	5	5	5	3	5	5	3	5	5	3	5	2	3	2	2	2	4	4	2	4
4	211	214	1	2	22	4	3	5	3	3	3	3	5	3	1	3	3	1	1	3	1	4	1	1	2	3	3	2	1	4	4	3	1	2	2	4	4	3	4	3	4	6	6	4	6	6	4	5	4
5	213	233	1	2	21	3	4	3	1	5	2	3	3	3	2	5	2	3	5	3	3	1	1	1	3	3	3	1	1	3	1	1	2	2	2	3	3	1	1	2	6	7	6	6	7	4	5	4	5
6	237	280	1	2	19	2	5	5	5	5	5	5	5	5	5	5	5	5	5	5	5	5	5	5	5	5	5	5	5	5	5	5	5	5	5	5	5	5	5	5	6	7	7	7	7	6	7	6	6
7	157	279	1	1	20	3	5	5	5	5	5	4	5	5	4	5	5	5	5	5	4	5	5	5	5	5	5	5	5	5	5	5	5	5	5	4	5	5	5	5	7	7	7	7	6	6	7	7	7
8	158	192	1	1	19	1	5	3	3	4	5	5	1	5	5	5	3	5	2	1	5	3	3	3	3	1	1	2	2	1	2	3	1	3	3	1	3	3	1	3	2	4	4	3	2	4	5	4	4
9	188	209	1	1	20	3	1	3	1	3	1	2	2	1	3	1	1	1	3	3	3	2	1	1	3	3	2	1	2	1	1	3	1	1	1	1	2	1	3	1	6	6	4	6	6	6	5	6	4
10	197	187	1	1	19	1	1	5	1	3	5	4	3	3	5	3	2	3	3	1	3	5	3	2	3	3	3	3	3	3	1	1	1	2	3	1	1	1	3	3	3	3	4	4	2	3	3	2	3
11	211	268	1	2	18	1	5	5	5	5	3	5	5	5	4	5	5	4	3	5	3	5	2	3	3	3	5	3	5	5	3	2	5	3	3	5	5	2	4	4	7	7	7	7	7	7	7	6	6
12	217	232	1	1	22	4	5	2	4	5	2	4	2	5	2	5	4	4	4	3	2	5	4	2	2	4	2	4	2	4	4	4	4	4	4	4	5	5	4	4	3	6	3	3	3	4	5	5	4
13	161	226	1	1	21	3	1	3	3	4	3	3	5	3	3	2	2	3	3	1	5	3	3	5	4	3	4	5	3	5	5	3	3	3	5	3	5	5	5	5	1	3	3	1	2	2	4	3	1
14	258	198	1	1	20	2	5	3	3	5	5	5	3	5	3	5	1	5	3	1	3	1	1	1	1	3	1	1	2	1	1	1	1	1	2	1	1	1	2	1	4	4	6	4	5	6	6	4	6
15	159	230	1	2	19	2	1	3	1	4	5	3	2	3	5	5	3	5	5	2	3	4	1	2	4	1	3	3	2	4	1	3	3	5	3	1	3	4	5	5	4	4	4	4	4	6	6	4	6
16	165	214	1	1	20	2	5	4	5	4	4	4	5	5	2	4	4	4	2	5	2	4	5	5	5	5	5	4	5	5	5	5	5	4	4	4	5	4	4	5	5	2	3	2	4	3	2	3	3
17	198	209	1	1	21	3	1	4	1	1	3	1	3	1	4	1	1	1	2	3	3	5	1	1	1	1	1	3	1	1	1	1	1	3	1	1	1	1	2	1	6	6	4	6	6	6	4	6	6
18	200	185	1	1	19	2	3	4	5	1	3	2	5	3	3	2	3	3	4	3	3	5	1	4	1	2	2	2	1	4	3	3	4	2	1	1	4	1	2	3	4	3	3	6	5	4	5	3	4
19	218	206	1	2	18	1	2	5	3	1	2	3	3	1	5	1	1	2	4	1	4	3	3	3	4	2	5	3	2	5	5	3	4	3	3	2	3	5	3	3	4	4	3	5	6	3	4	6	6
20	162	267	1	2	21	4	4	5	4	4	5	2	4	4	5	3	4	2	5	5	4	3	5	4	5	5	4	5	5	4	4	5	5	5	4	4	5	5	5	5	5	6	6	5	7	7	7	5	7
21	162	238	1	1	20	2	4	5	5	3	1	5	5	5	1	3	5	5	1	5	3	5	4	3	2	3	5	3	2	5	3	4	5	4	4	2	5	2	3	5	4	2	4	2	4	2	4	2	4
22	155	176	1	2	20	3	5	1	1	2	1	3	4	3	1	3	2	3	3	1	2	2	5	3	3	3	2	2	5	4	2	5	5	4	5	5	2	3	3	5	2	3	3	2	4	2	3	4	2
23	245	146	1	1	19	1	1	2	2	1	5	1	1	1	3	2	2	3	3	2	5	1	1	1	1	1	1	1	1	1	1	1	3	1	3	1	1	1	1	1	3	4	2	4	2	4	3	5	4
24	245	267	1	1	20	3	3	1	1	5	5	5	1	5	5	5	3	4	3	2	5	2	3	3	5	3	2	3	2	3	5	4	2	4	4	4	3	3	5	3	6	7	6	5	7	6	4	4	6
25	194	225	1	1	21	4	4	4	1	3	1	5	3	5	2	3	3	5	1	3	1	5	5	4	5	5	3	3	3	5	4	4	3	3	3	3	4	3	3	5	2	3	4	4	4	2	2	4	3
26	205	254	1	2	20	2	5	5	5	5	5	5	5	5	5	5	3	5	5	3	5	5	4	5	5	5	5	4	5	5	5	5	5	5	4	5	5	5	4	5	4	6	5	5	5	6	4	3	3
27	168	279	1	1	22	4	5	3	4	5	4	5	5	5	5	5	5	5	5	5	5	5	5	5	5	5	5	5	5	5	5	5	5	5	5	5	5	5	5	5	6	7	7	7	7	7	7	7	6
28	162	237	1	2	20	3	1	1	3	3	5	2	1	3	5	3	5	1	5	3	5	1	3	3	3	5	3	3	5	3	3	5	3	3	3	3	3	3	4	3	3	4	5	4	4	4	4	4	2
29	164	190	1	2	21	3	1	2	3	1	5	3	2	1	2	3	5	3	3	5	1	2	3	1	3	2	2	1	1	3	3	1	1	1	2	2	3	1	1	2	4	2	2	2	3	4	2	4	2
30	199	252	1	2	18	1	5	5	3	5	5	3	5	3	5	3	3	5	3	5	3	5	5	5	5	5	5	5	5	5	5	5	5	5	5	5	5	5	5	5	5	4	6	6	7	6	6	6	7
31	220	246	1	1	19	1	5	3	5	5	5	5	5	5	5	5	3	5	3	3	5	5	5	5	4	5	5	5	5	5	5	5	5	5	5	5	5	5	5	5	6	5	4	6	5	4	4	5	4
32	218	187	1	1	19	2	5	1	3	5	5	5	1	5	3	5	3	5	3	3	5	3	4	3	2	4	2	3	2	5	3	5	5	2	5	5	3	3	3	2	1	2	2	3	2	1	3	4	1
33	194	267	1	1	22	4	4	2	3	2	5	2	4	3	5	4	4	2	5	3	5	2	5	5	5	5	5	5	5	5	4	4	4	5	5	4	5	5	4	5	5	7	5	5	7	7	7	5	5
34	244	275	1	2	21	3	5	5	5	5	5	5	5	5	5	5	5	5	5	4	5	4	5	5	5	5	5	4	5	4	5	4	5	5	4	4	5	4	5	5	7	7	7	7	6	6	7	7	6
35	165	181	1	1	18	1	3	3	5	3	5	1	4	1	5	1	5	1	5	5	4	1	1	1	2	1	1	2	1	2	1	2	1	3	1	1	1	3	1	1	6	6	6	4	6	5	6	6	4
36	163	212	1	1	21	3	3	5	4	3	3	1	5	1	5	1	5	1	4	4	3	5	3	1	3	1	1	3	3	1	2	3	1	2	1	3	1	1	1	3	3	2	2	4	5	4	3	2	3
37	161	259	1	1	18	1	5	5	4	5	5	4	5	5	5	5	3	4	5	5	5	5	2	5	5	3	3	4	5	4	5	3	4	5	5	5	4	3	3	4	7	6	7	7	6	7	6	7	6
38	196	242	1	2	19	1	5	5	5	3	5	4	5	5	5	5	5	3	5	5	5	5	2	4	2	2	5	3	3	5	5	4	3	3	3	3	3	4	2	4	6	7	7	4	7	6	7	7	6
39	215	269	1	2	19	2	4	5	5	5	4	5	5	5	4	5	4	5	5	5	5	5	4	5	5	5	4	5	4	4	5	5	5	5	5	5	5	4	4	4	5	7	7	7	7	5	5	5	7
40	195	196	1	2	18	1	3	3	3	3	4	3	3	3	5	5	3	3	4	3	5	4	1	3	1	1	3	2	2	1	1	2	1	1	2	1	3	3	1	3	2	3	2	4	4	2	4	2	4
41	163	274	1	2	21	4	4	5	5	4	5	4	5	4	5	5	5	4	5	4	5	5	5	5	5	5	5	5	5	5	4	5	4	5	4	4	5	4	4	5	7	7	7	7	7	7	7	7	7
42	162	158	1	2	19	1	2	3	3	5	5	3	5	3	5	2	3	4	5	1	3	3	2	3	1	1	3	2	3	3	3	1	3	1	1	3	1	1	2	1	4	2	2	2	3	4	4	2	4
43	169	178	1	2	19	1	4	5	3	2	3	4	4	3	3	5	2	5	1	4	1	3	2	1	3	1	1	1	2	1	3	1	1	2	1	2	1	2	3	1	4	4	4	6	6	4	3	4	6
44	247	263	1	1	21	4	5	5	5	3	5	5	5	5	5	5	5	5	5	5	5	5	5	5	5	5	5	5	5	5	5	5	5	5	5	5	5	5	5	5	4	6	5	4	6	4	7	7	5
45	200	281	1	1	20	3	5	5	5	5	5	5	5	5	5	5	5	5	5	5	5	5	5	5	5	5	5	5	5	5	5	5	5	5	5	5	5	5	5	5	7	6	7	7	7	7	7	7	6
46	225	288	1	2	20	2	5	5	5	5	5	5	5	5	5	5	4	5	5	5	4	5	5	5	5	5	5	5	5	5	5	5	5	5	5	5	5	5	5	5	6	6	6	6	7	6	5	6	7
47	195	198	1	2	19	1	1	2	5	1	5	1	1	2	5	1	4	3	4	4	3	1	1	3	1	3	1	2	2	3	1	2	1	1	3	1	4	1	3	4	3	2	3	2	4	5	4	4	3
48	162	222	1	1	19	2	3	5	1	3	3	5	3	5	5	5	1	5	5	1	3	2	5	5	3	4	4	4	5	5	3	3	5	5	3	5	5	3	5	3	2	6	2	6	4	4	5	3	4
49	165	253	1	2	22	4	5	4	5	4	3	5	3	5	4	5	3	5	5	3	5	5	3	5	5	5	5	5	5	5	4	5	5	5	5	5	5	5	5	5	6	4	6	4	4	7	7	4	6
50	169	206	1	2	19	2	3	5	4	4	3	5	4	5	2	2	1	5	3	1	3	3	3	1	3	1	2	2	4	3	3	3	4	2	2	1	3	1	3	3	1	1	2	1	2	2	2	4	2
51	242	222	1	2	22	4	5	3	3	3	4	5	3	3	3	3	1	3	3	4	3	3	3	5	4	4	3	3	3	3	5	5	4	3	3	5	3	3	5	3	4	6	4	5	4	4	4	4	4
52	201	214	1	1	21	3	5	4	4	4	4	5	4	3	3	2	4	2	5	5	5	2	2	2	2	4	2	3	2	2	4	4	2	4	2	2	4	3	4	2	5	5	6	5	5	7	5	7	5
53	219	208	1	1	20	3	3	3	2	3	3	2	1	1	3	3	2	3	4	1	1	1	4	3	4	5	2	5	2	5	3	5	5	2	3	3	3	4	5	3	1	4	1	4	2	2	4	3	4
54	161	185	1	1	20	2	2	4	4	3	1	2	1	3	1	3	5	1	3	5	1	3	1	1	1	1	3	1	3	1	1	1	2	1	1	3	1	1	1	1	2	2	2	4	4	5	2	5	5
55	165	257	1	2	19	1	4	5	5	5	5	5	5	3	5	3	5	5	5	5	5	5	5	5	5	5	5	5	5	5	5	5	5	5	5	5	5	5	5	5	5	6	4	6	5	6	4	5	6
56	196	181	1	2	19	2	3	2	3	1	1	1	3	1	3	1	1	1	1	3	4	2	1	1	3	1	1	3	1	3	1	3	1	1	1	3	3	1	3	1	2	2	4	2	2	2	4	2	2
57	164	216	1	1	20	2	1	3	3	4	5	1	1	3	1	2	3	1	3	3	5	1	4	1	1	1	4	3	1	2	1	3	3	2	4	3	3	3	4	4	3	5	3	6	5	3	3	6	4
58	202	216	1	2	21	4	3	3	5	3	1	2	2	5	3	3	5	5	1	4	1	5	1	1	3	1	1	2	3	3	1	1	3	3	1	1	2	1	1	1	3	5	4	6	4	4	4	6	4
59	173	199	1	2	20	3	2	4	4	2	2	4	4	4	2	3	5	1	2	3	2	3	4	2	2	4	3	2	3	5	2	3	5	4	2	4	4	4	4	4	5	5	5	4	4	3	3	3	4
60	176	226	1	1	19	2	5	4	2	5	4	5	2	5	5	5	1	5	4	4	3	4	5	5	5	5	4	5	5	5	4	4	4	5	4	5	4	5	4	4	5	5	3	4	4	3	4	5	3
61	215	234	1	2	21	3	4	4	4	5	5	4	5	4	5	4	5	4	4	5	4	4	2	4	2	4	4	4	4	3	3	2	4	4	2	4	4	2	4	4	5	5	5	5	7	6	5	6	5
62	195	211	1	2	20	2	3	3	3	1	5	3	1	3	3	1	1	3	5	1	5	3	3	4	3	2	3	5	5	4	3	3	2	2	4	3	3	3	4	5	4	4	5	3	4	4	5	4	4
63	163	158	1	1	20	3	2	3	4	4	5	2	3	4	5	3	2	3	5	1	3	3	1	3	3	2	1	2	3	1	1	1	3	2	1	1	1	2	1	3	3	2	2	2	4	2	4	4	2
64	161	228	1	2	21	3	5	5	3	5	1	5	5	5	3	5	5	5	1	3	1	5	1	3	3	2	1	3	3	3	3	3	1	1	1	1	3	1	1	3	6	5	3	4	5	4	6	4	2
65	167	166	1	1	20	2	1	1	5	1	2	3	1	3	1	2	3	3	1	3	2	1	1	1	3	3	1	3	3	1	2	1	1	1	2	1	1	3	3	1	4	2	4	4	2	2	3	2	5
66	202	185	1	2	22	4	5	5	2	3	3	3	4	3	1	3	4	3	3	3	3	5	2	4	1	1	2	3	3	4	3	3	3	3	3	1	1	1	3	2	4	4	2	4	4	4	4	4	4
67	201	270	1	2	19	2	5	5	4	5	5	5	4	5	4	5	5	5	4	5	5	5	4	3	5	5	5	3	3	5	5	5	3	3	5	3	3	3	5	5	5	7	7	6	7	5	7	7	6
68	163	291	1	1	21	3	5	5	5	5	5	5	3	5	5	5	3	5	5	5	5	5	5	5	5	5	5	5	5	5	5	5	5	5	5	5	5	5	5	5	6	6	7	7	7	7	6	7	7
69	204	188	1	1	20	3	3	3	5	3	3	3	1	3	3	5	5	5	2	5	5	1	3	5	4	3	1	3	4	4	3	5	1	3	3	2	5	3	2	4	2	3	4	2	4	4	2	4	4
70	217	240	1	2	21	4	5	3	1	5	5	5	1	3	5	4	1	3	5	3	3	1	5	5	5	4	5	3	5	5	3	5	3	5	3	5	5	5	5	4	4	4	4	4	4	5	4	4	4
71	160	201	1	2	21	4	2	3	5	3	3	3	3	3	2	3	3	5	2	1	3	5	3	1	1	3	1	1	1	1	1	1	3	1	1	1	1	3	3	3	4	4	4	5	4	4	4	5	4
72	169	161	1	1	20	3	4	3	2	4	5	3	2	5	5	5	3	5	3	4	4	2	1	3	1	2	1	3	3	3	3	1	2	1	1	2	3	1	1	3	4	1	2	2	3	2	1	2	3
73	164	190	1	2	21	4	1	1	4	1	3	3	1	2	3	3	1	3	1	3	3	1	3	3	2	2	1	2	1	1	3	1	1	1	1	1	3	1	1	3	4	4	5	4	4	5	3	4	5
74	194	263	1	1	21	3	5	3	3	5	3	5	5	5	4	5	2	5	5	3	5	3	4	5	5	5	5	5	4	5	5	5	5	5	5	5	5	5	5	5	6	6	7	7	7	5	6	6	7
75	197	235	1	1	20	2	4	3	1	3	5	3	5	1	5	3	1	4	3	1	4	3	5	5	3	5	5	4	3	5	5	3	3	5	3	5	4	5	3	3	4	4	4	4	4	4	2	2	2
76	201	226	1	1	23	4	3	5	5	3	3	5	5	2	5	3	5	3	5	5	5	5	4	3	5	5	3	5	5	4	5	5	5	4	5	3	3	5	3	3	3	5	4	4	3	6	4	4	6
77	249	266	1	2	18	1	2	5	3	3	4	1	3	1	3	1	1	2	3	3	3	3	5	5	3	3	5	5	4	5	5	5	4	5	5	5	3	5	5	5	2	5	4	4	5	6	4	4	4
78	162	217	1	2	22	4	3	3	4	3	3	1	2	3	1	1	3	2	2	3	3	3	5	3	3	5	4	5	3	5	5	3	3	5	4	5	5	5	4	5	3	3	2	2	4	3	4	2	4
79	163	157	1	2	21	3	4	1	5	3	5	2	3	2	4	3	5	3	3	3	5	1	1	1	1	1	3	1	1	1	1	1	3	1	3	1	1	2	1	1	4	2	2	4	4	4	2	4	2
80	163	285	1	2	22	4	5	5	5	4	3	4	5	5	4	5	5	5	2	5	4	4	5	4	3	4	3	3	5	4	5	3	4	3	4	5	5	5	5	4	5	5	5	5	7	5	7	5	7
81	198	302	1	2	20	3	5	5	5	5	3	5	5	5	5	5	5	4	5	5	3	3	5	5	5	5	5	5	5	5	5	5	5	5	5	5	5	5	5	5	6	6	5	4	6	6	7	6	6
82	202	229	1	1	18	1	3	3	3	3	1	1	3	2	1	1	4	1	1	3	3	5	5	3	5	3	3	5	3	5	3	5	5	5	5	3	4	5	5	5	5	3	2	5	4	4	5	3	3
83	160	246	1	1	23	4	3	5	4	3	5	4	5	4	5	3	5	5	4	3	5	5	3	3	3	3	5	5	3	3	5	5	3	5	3	5	3	5	3	3	6	7	6	7	6	7	6	7	7
84	162	227	1	2	19	1	5	4	3	5	3	2	3	3	5	4	3	3	5	3	5	5	4	3	4	5	3	3	4	5	3	5	4	5	3	4	5	5	3	5	3	4	5	6	6	4	3	6	5
85	214	172	1	2	19	1	3	3	3	2	1	4	3	4	4	3	3	1	3	1	1	3	3	2	3	3	4	3	1	4	4	2	3	3	3	4	4	3	3	1	4	4	4	2	2	2	4	2	4
86	162	193	1	1	18	1	3	1	1	5	4	5	3	3	3	1	2	3	3	1	3	5	2	1	1	1	1	1	1	3	3	1	3	1	1	3	3	1	1	2	4	6	5	6	6	6	6	6	4
87	196	272	1	1	21	3	5	5	5	5	4	5	5	5	4	5	5	4	5	5	4	4	4	5	4	5	4	5	4	5	5	5	5	5	4	5	5	5	5	4	7	5	5	5	5	7	7	7	5
88	158	310	1	2	18	1	5	5	5	5	4	3	5	5	5	5	5	5	5	4	5	5	5	5	5	5	5	5	5	5	5	5	5	5	5	5	5	5	5	5	6	7	7	7	7	6	7	7	7
89	254	278	1	2	18	1	4	5	5	4	5	5	3	5	5	5	4	5	5	5	5	3	5	5	5	5	5	5	5	5	5	5	5	5	5	5	5	5	5	5	7	6	7	7	7	7	7	7	7
90	161	256	1	2	19	2	5	3	5	5	5	5	5	5	5	5	5	5	5	5	5	5	3	4	5	5	3	5	4	4	3	3	4	5	4	3	5	3	5	3	7	5	5	7	6	6	6	7	7
91	222	158	1	2	19	1	3	4	3	1	3	1	5	3	5	3	2	3	5	3	3	5	3	1	1	1	2	3	2	3	2	1	1	2	1	2	1	3	2	1	2	3	2	4	4	3	3	2	3
92	162	220	1	1	19	1	3	3	1	3	3	1	2	3	1	3	3	2	2	2	3	1	3	5	5	3	3	5	4	5	5	3	4	3	3	5	3	5	3	3	4	2	2	4	3	3	2	4	3
93	212	144	1	2	19	2	4	1	3	3	1	2	1	3	3	3	3	2	1	1	1	3	3	3	3	1	3	3	1	3	1	4	3	2	1	3	1	1	1	1	3	2	2	2	4	2	4	2	4
94	193	259	1	1	21	4	5	5	5	5	5	5	4	5	5	5	5	5	5	4	5	5	5	4	5	5	4	5	4	5	5	5	5	4	5	5	5	5	5	5	7	4	6	6	5	6	6	4	4
95	161	234	1	2	19	1	5	5	3	5	3	3	3	5	2	3	5	3	2	3	3	3	3	3	4	3	3	5	3	3	3	5	5	3	5	5	5	5	5	5	4	6	2	4	4	4	3	3	4
96	162	171	1	2	20	2	3	5	2	1	5	1	3	3	5	1	4	1	3	3	5	5	3	3	4	3	3	1	2	1	2	2	3	3	2	3	2	1	3	3	3	2	4	4	3	2	3	1	3
97	198	288	1	2	21	4	5	5	5	5	5	5	5	5	5	5	5	5	5	5	5	5	5	5	5	5	5	5	5	5	5	5	5	5	5	5	5	5	5	5	5	7	5	7	7	6	6	6	7
98	162	239	1	1	19	2	3	4	1	3	3	3	3	3	2	3	1	5	1	3	2	3	4	3	3	3	5	3	3	3	3	3	5	3	4	4	5	3	5	3	6	6	6	6	4	7	4	7	5
99	200	208	1	1	21	4	3	2	1	3	3	1	2	1	1	3	1	1	3	1	3	3	5	3	3	5	4	4	5	3	3	3	5	5	5	4	5	5	5	3	3	3	1	3	4	2	3	2	1
100	237	175	1	1	19	1	4	5	3	3	4	4	3	2	3	5	1	3	4	1	3	5	3	2	5	3	2	2	3	4	2	5	3	2	3	4	3	1	3	1	2	2	2	4	3	1	4	3	4
101	213	237	1	2	20	2	3	3	1	3	5	3	1	3	3	3	1	1	5	1	5	3	3	5	5	4	5	5	5	3	3	5	5	5	3	5	3	4	3	3	5	6	4	5	4	5	4	6	4
102	186	209	1	1	22	4	2	2	4	2	3	2	3	4	3	4	2	4	5	2	4	4	4	3	2	4	3	3	2	2	4	3	3	4	4	4	3	3	2	4	6	4	7	5	6	5	5	5	4
103	159	224	1	2	19	2	3	3	3	3	3	3	3	5	1	5	3	3	3	1	1	4	1	3	3	1	2	3	1	1	1	1	1	1	1	3	1	2	1	1	5	6	6	6	6	6	4	6	6
104	165	245	1	2	20	3	5	5	5	5	2	5	5	5	5	4	5	5	2	5	5	5	3	3	3	3	2	2	3	5	3	5	5	5	2	3	2	2	5	3	7	7	6	6	7	6	7	7	7
105	161	264	1	2	20	2	4	3	5	5	3	5	4	5	3	5	5	5	5	5	5	5	5	5	3	5	5	4	4	5	5	3	3	3	5	3	5	3	5	5	7	7	7	7	6	6	6	7	6
106	197	176	1	2	22	4	3	3	1	3	5	1	3	1	3	2	3	2	2	3	5	5	1	3	3	3	3	1	3	2	1	1	3	2	2	1	1	1	1	3	4	5	7	4	7	6	4	4	5
107	203	190	1	2	22	4	2	4	5	1	2	3	5	1	1	1	5	3	1	3	3	3	1	1	3	3	2	1	1	1	2	3	1	3	3	3	1	2	3	1	4	5	3	4	4	3	4	6	5
108	159	184	1	1	20	2	3	3	3	1	3	2	3	3	1	4	3	3	3	5	1	5	5	5	5	5	4	5	3	5	3	5	3	5	5	3	5	3	4	4	2	4	4	3	1	2	1	2	2
109	238	205	1	1	19	2	2	1	3	1	1	3	1	1	3	1	3	1	3	1	2	1	1	1	1	1	1	1	1	3	3	3	3	2	1	1	1	1	1	1	6	6	6	4	4	4	4	4	5
110	191	211	1	2	19	1	2	5	5	4	5	5	3	5	5	3	5	2	3	5	3	5	2	3	3	1	1	1	1	1	1	3	3	3	3	1	3	3	3	1	2	2	3	2	5	4	2	4	4
111	213	253	1	1	20	3	3	4	1	3	4	3	2	1	3	3	3	2	3	1	3	2	3	3	3	5	5	3	5	3	3	4	5	4	3	3	3	5	5	5	4	4	5	4	4	6	4	5	4
112	162	158	1	2	21	3	2	1	3	1	1	2	1	3	3	1	1	3	3	1	3	3	1	3	3	2	3	2	3	3	1	3	3	1	3	1	3	1	1	1	2	5	2	5	3	4	4	4	6
113	160	190	1	2	20	3	3	1	3	1	1	3	2	3	1	2	3	3	1	3	1	4	3	1	1	3	1	2	1	1	1	3	1	1	1	2	3	3	3	3	3	2	4	2	2	2	2	2	4
114	196	230	1	1	18	1	1	5	5	1	1	1	5	3	1	1	3	3	3	4	1	5	3	3	3	4	1	5	4	3	3	3	3	1	4	5	3	3	1	1	6	6	5	6	6	5	5	6	4
115	198	262	1	1	23	4	5	4	5	5	5	4	5	5	5	4	5	5	5	5	4	4	5	4	4	4	4	5	4	5	5	5	5	4	4	5	4	5	5	4	5	5	5	7	5	7	5	7	7
116	158	189	1	1	20	3	4	5	5	2	4	4	4	3	2	3	5	2	4	2	2	4	2	3	2	2	2	3	2	2	2	4	2	2	2	4	2	2	2	4	3	5	3	5	5	3	5	5	4
117	194	239	1	1	19	2	3	1	1	5	3	5	3	5	2	3	1	5	1	1	3	1	1	2	3	3	1	2	1	1	1	3	1	2	1	2	1	2	3	3	6	7	7	6	7	6	6	7	7
118	159	210	1	2	21	3	1	1	1	1	5	3	3	3	3	3	3	2	3	1	3	1	5	4	5	4	3	5	5	5	4	5	5	3	4	5	5	5	5	5	5	2	3	4	3	2	2	4	4
119	237	237	1	1	20	2	1	3	5	1	1	1	1	1	2	1	1	1	3	1	3	1	5	5	5	5	5	4	5	3	3	3	3	3	3	5	4	5	3	5	5	3	4	3	4	4	4	4	5
120	244	204	1	2	21	3	3	2	1	1	3	3	1	3	4	1	1	1	3	1	5	1	3	5	4	4	5	2	3	2	4	5	4	3	2	3	3	5	2	5	5	6	4	4	4	3	6	6	2
121	195	223	1	2	19	1	2	3	1	3	1	3	4	1	3	1	3	3	3	3	1	4	3	2	3	3	2	2	4	1	1	3	2	3	1	4	1	3	2	3	4	4	4	4	4	4	5	3	5
122	157	215	1	1	21	3	4	1	3	4	3	1	1	3	2	3	3	1	3	3	1	2	5	3	5	4	3	3	3	4	4	3	5	3	3	3	2	3	3	4	6	6	6	6	4	7	6	4	5
123	197	186	1	1	21	3	3	3	1	3	5	5	1	5	5	4	3	4	3	1	3	1	1	1	5	3	2	3	1	3	4	5	3	3	5	1	1	3	2	5	4	2	2	4	4	2	2	2	4
124	164	246	1	2	18	1	5	5	5	3	5	5	3	2	4	3	5	4	5	5	5	4	3	3	3	4	4	3	5	4	3	3	3	5	5	5	4	4	5	5	6	6	7	6	6	5	6	6	7
125	160	173	1	1	21	4	1	4	5	1	1	1	3	1	1	3	5	1	1	5	3	5	3	4	4	5	3	3	3	3	5	5	3	5	4	4	3	5	5	5	4	1	3	2	2	2	2	4	2
126	189	214	1	1	20	2	1	4	5	3	1	3	3	2	1	3	5	3	1	5	3	3	3	3	4	3	3	3	2	2	4	3	3	2	3	2	3	3	1	3	4	6	6	6	5	6	6	4	4
127	239	275	1	2	20	3	5	2	5	5	5	5	2	5	5	5	5	5	5	5	4	5	5	5	5	5	5	5	5	5	5	5	5	5	5	5	5	5	5	5	7	7	7	7	6	6	6	6	6
128	213	282	1	1	21	4	5	5	5	5	5	5	5	5	5	5	5	4	5	5	4	5	4	4	4	3	4	4	4	4	5	5	4	5	5	5	5	4	5	5	7	7	7	7	7	7	7	7	7
129	195	269	1	2	19	2	3	5	3	5	3	4	4	5	1	5	4	3	3	3	1	5	5	5	5	3	3	5	5	4	5	4	3	4	5	3	5	5	3	5	2	3	5	4	4	3	3	4	4
130	176	214	1	2	21	4	2	4	1	4	2	1	3	3	1	4	3	1	1	2	3	5	5	3	5	4	3	5	3	4	5	5	5	5	5	3	5	3	4	3	4	4	2	2	4	4	3	2	2
131	198	287	1	1	21	4	4	4	2	3	3	5	5	4	4	3	4	3	3	4	2	5	5	4	5	5	4	4	4	5	5	4	4	4	4	5	4	4	4	5	7	7	7	7	7	5	6	7	7
132	161	239	1	2	22	4	5	2	4	3	3	3	5	3	5	3	3	1	4	2	3	4	5	5	3	5	4	4	3	3	3	5	3	5	5	5	5	5	3	5	4	2	3	1	3	3	2	1	2
133	191	204	1	1	20	3	2	2	5	3	5	4	3	4	3	3	5	2	3	5	3	1	1	2	1	3	1	3	3	3	1	1	1	1	3	2	3	3	1	1	4	2	4	4	4	2	4	2	4
134	158	176	1	2	22	4	3	4	1	3	1	4	3	5	3	5	2	4	3	1	1	3	3	3	3	2	2	1	3	1	4	1	3	2	3	3	4	2	1	4	4	4	4	4	4	2	4	2	2
135	196	281	1	2	20	2	5	5	4	5	5	5	4	5	5	5	4	5	5	5	5	5	5	5	5	5	5	5	5	5	5	5	5	5	5	5	5	5	5	5	7	7	7	7	7	7	7	7	7
136	213	232	1	1	22	4	3	3	1	5	1	5	1	5	3	3	3	3	1	1	1	1	5	2	3	3	5	5	3	5	1	3	3	5	3	1	2	3	2	3	4	3	4	4	2	4	4	4	3
137	161	181	1	1	22	4	1	4	3	2	1	3	4	1	1	3	2	1	3	3	2	4	2	1	1	3	3	3	3	3	1	3	3	1	1	3	1	3	1	3	4	2	1	2	1	2	2	2	4
138	241	268	1	2	21	3	5	5	5	3	5	5	5	5	5	4	5	3	3	5	3	4	5	5	5	5	5	5	5	5	5	5	5	5	5	5	5	5	5	5	6	6	4	4	4	6	6	4	6
139	203	196	1	1	22	4	1	5	2	2	5	3	3	1	3	1	3	1	3	3	4	3	4	5	3	5	5	3	3	5	5	5	5	5	5	3	3	3	5	3	2	2	4	4	3	4	4	3	2
140	191	272	1	2	21	3	4	4	5	5	5	4	5	5	4	5	5	5	5	5	4	5	4	5	5	5	5	4	5	4	5	5	5	4	5	4	5	5	5	5	6	7	5	5	5	7	6	7	6
141	157	196	1	2	18	1	3	1	3	1	2	1	1	3	1	1	1	1	3	1	1	1	3	3	5	3	3	2	3	3	1	3	1	3	2	4	3	4	4	2	6	6	4	4	5	4	6	6	6
142	159	250	1	1	18	1	3	3	3	3	5	5	4	4	5	3	5	5	5	3	5	4	5	5	5	5	5	5	5	5	5	5	5	5	5	5	5	5	5	5	6	6	4	5	7	5	5	4	5
143	197	279	1	1	20	3	5	5	4	5	5	5	5	3	5	3	5	5	5	5	5	5	3	3	4	5	4	5	3	2	2	3	5	3	5	4	3	5	5	4	6	7	6	6	6	6	7	6	7
144	162	189	1	2	19	1	3	1	4	3	3	4	1	1	3	4	3	3	3	3	4	3	4	3	3	2	3	4	4	1	1	1	2	3	3	2	1	3	3	3	4	2	4	4	2	4	4	2	2
145	211	277	1	1	23	4	4	5	4	5	4	5	4	5	5	5	5	5	5	5	5	5	5	5	4	5	5	5	5	5	5	5	5	5	5	5	5	4	4	5	7	5	6	6	7	5	7	7	7
146	197	169	1	2	18	1	5	5	5	5	5	5	5	5	3	3	3	4	4	1	5	3	1	2	1	3	1	3	2	1	1	3	1	3	1	3	1	1	1	3	3	3	4	4	1	1	1	1	4
147	251	231	1	2	21	4	1	3	3	1	4	1	5	2	3	3	1	2	3	1	1	3	3	5	5	3	5	5	3	5	5	3	5	3	5	5	5	3	5	5	4	4	2	2	3	4	2	2	5
148	195	227	1	1	19	1	3	3	3	5	3	5	1	3	3	5	5	3	5	5	4	1	3	3	1	1	1	1	1	2	1	1	1	1	1	2	3	1	1	3	4	4	4	4	6	4	6	6	5
149	161	196	1	2	19	1	3	1	4	1	5	3	3	3	5	3	3	3	4	3	3	3	3	2	1	3	1	1	3	1	3	1	3	1	2	1	1	1	1	1	5	6	6	6	4	6	6	6	6
150	174	202	1	1	19	2	3	2	4	1	5	1	1	3	5	2	3	3	5	5	5	3	3	3	1	5	3	2	1	5	3	5	3	5	3	3	3	5	3	1	2	2	2	5	4	2	2	5	3
151	197	174	1	2	21	3	1	2	4	1	3	1	1	2	3	3	3	1	2	3	1	3	1	1	3	1	1	3	1	1	1	1	1	2	1	1	1	3	1	1	6	4	5	6	4	6	4	4	6
152	219	286	1	2	18	1	5	5	5	5	5	5	5	5	5	5	5	5	5	5	5	5	5	5	5	5	5	5	5	5	5	5	5	5	5	5	5	5	5	5	7	7	6	6	7	7	7	7	7
153	198	197	1	2	19	1	3	3	3	3	2	3	2	4	3	5	5	3	1	5	3	3	3	3	4	4	3	3	2	3	5	2	2	3	2	3	4	1	2	2	5	3	4	3	5	3	6	4	5
154	156	156	1	1	19	2	2	3	3	3	2	2	5	1	1	1	3	1	3	2	1	3	3	3	3	2	4	1	4	1	3	3	3	3	1	3	2	4	1	3	2	2	2	4	2	2	4	1	1
155	191	177	1	2	19	2	3	5	5	2	5	2	4	2	3	1	5	1	3	5	5	4	3	5	4	4	2	3	3	4	2	5	3	5	1	3	5	5	2	2	2	4	1	2	4	2	2	3	1
156	160	272	1	2	19	1	5	5	4	5	5	4	5	5	5	5	4	5	5	5	5	5	4	5	5	4	4	4	4	4	5	5	4	5	4	5	4	5	4	4	7	7	7	7	7	7	5	7	7
157	284	254	1	2	22	4	5	3	3	4	1	5	2	3	4	5	1	3	2	2	3	3	3	3	5	3	3	3	3	3	3	5	5	3	3	5	3	4	5	3	7	4	5	6	6	6	5	7	6
158	195	244	1	2	21	4	5	4	5	5	4	5	5	5	2	5	5	5	4	5	5	5	4	5	3	4	4	5	5	4	2	3	4	4	3	4	5	5	4	4	4	5	7	4	5	4	5	7	7
159	157	251	1	1	20	2	5	4	1	5	1	5	2	3	1	5	1	3	2	1	1	3	5	5	5	5	3	3	5	3	3	5	5	5	4	5	4	5	5	5	4	4	5	6	5	4	6	5	6
160	211	186	1	1	19	1	3	3	4	4	1	3	1	3	2	4	5	2	1	5	1	1	4	3	3	3	3	3	2	3	5	4	5	1	5	2	5	1	5	5	2	2	2	2	2	3	2	2	3
161	207	238	1	2	21	4	1	4	5	1	3	3	3	1	3	1	3	3	5	3	5	3	5	5	3	3	5	3	5	5	5	5	5	5	5	3	3	5	5	5	2	1	4	2	4	4	2	4	1
162	191	240	1	1	20	2	5	5	5	5	3	4	3	3	3	2	4	4	5	3	5	5	2	3	5	2	2	3	5	4	3	4	4	3	5	3	2	4	5	2	2	2	4	4	2	2	4	4	2
163	155	178	1	1	19	2	3	1	5	2	1	1	1	3	3	1	5	3	1	4	1	1	3	1	1	1	1	1	3	3	1	1	2	1	3	2	1	1	1	1	4	4	4	2	2	2	2	2	4
164	157	235	1	2	20	3	5	2	5	5	1	5	1	5	3	5	5	3	3	5	1	2	5	5	3	3	3	5	5	5	4	5	3	5	5	3	5	4	5	3	2	4	2	2	3	4	4	4	3
165	238	205	1	2	18	1	3	3	3	1	1	3	1	1	2	1	1	2	1	1	2	1	3	4	2	4	2	3	5	3	2	4	4	5	5	3	5	2	5	2	5	3	4	6	6	6	6	4	5
166	161	253	1	1	20	2	5	5	5	5	5	4	5	5	5	3	5	5	5	5	4	4	5	5	5	3	4	3	5	5	3	4	5	3	5	4	3	5	5	3	5	5	6	7	4	6	7	6	6
167	227	255	1	2	22	4	5	4	2	5	2	5	2	5	4	4	3	5	4	2	4	2	4	5	4	2	4	4	3	4	3	5	4	4	4	3	4	5	4	4	3	4	5	5	6	5	3	5	3
168	198	222	1	2	22	4	4	3	1	3	5	2	5	3	3	2	1	1	5	1	5	3	3	1	3	1	1	1	2	3	2	1	1	3	1	2	1	3	3	1	4	4	4	4	4	6	4	5	4
169	190	280	1	2	20	3	5	5	5	5	3	5	5	5	5	5	5	5	3	5	5	5	5	4	3	3	4	5	5	3	5	5	3	3	4	5	4	5	3	5	6	6	7	5	5	6	7	6	5
170	212	272	1	1	19	2	3	5	3	5	5	3	5	4	5	5	4	4	5	5	5	5	3	5	3	3	5	3	5	5	3	3	3	5	5	5	3	3	3	5	6	7	6	7	7	7	6	7	5
171	176	194	1	1	20	2	3	3	3	3	3	2	3	5	3	4	5	5	2	4	1	3	3	3	2	3	1	3	3	3	3	1	5	3	3	3	1	3	2	2	4	4	4	4	2	4	5	4	4
172	161	273	1	1	21	3	1	3	5	3	3	1	2	2	4	1	4	3	2	5	3	3	5	2	5	5	3	5	5	3	3	2	4	4	5	3	5	2	4	4	6	4	6	5	6	6	6	4	5
173	161	245	1	2	20	3	1	2	5	2	2	3	3	1	3	1	4	1	3	3	2	4	5	3	3	4	5	5	5	5	3	3	3	2	5	5	5	3	5	2	4	4	3	5	2	5	4	4	5
174	194	233	1	2	19	1	3	3	5	3	5	4	3	2	5	4	4	4	5	4	3	4	2	5	4	4	3	5	2	4	3	4	4	3	3	2	3	4	2	5	3	5	6	5	7	5	5	3	7
175	239	230	1	2	19	1	3	1	2	1	5	1	3	2	5	3	1	3	3	1	5	2	5	4	5	5	3	4	4	5	5	5	4	4	5	5	4	4	5	5	6	6	4	6	6	6	5	6	4
176	195	184	1	2	21	3	3	3	3	1	3	1	3	1	5	2	3	3	5	3	5	4	1	2	3	1	1	3	3	1	2	1	1	1	2	1	1	1	3	1	4	4	4	6	4	4	3	5	4
177	199	252	1	2	23	4	3	3	4	3	2	2	1	3	1	1	3	2	4	4	2	2	5	3	1	3	4	3	1	3	5	1	3	3	2	5	3	5	3	3	4	6	6	4	7	7	6	6	4
178	164	237	1	2	20	3	5	3	4	5	5	3	3	4	5	5	2	4	4	3	4	5	5	5	5	4	4	5	4	5	4	4	5	5	5	5	5	5	5	5	5	3	3	5	3	3	3	3	5
179	212	178	1	1	20	2	4	1	1	1	3	2	3	1	1	1	2	3	1	2	3	1	1	1	1	1	1	2	2	1	1	1	1	2	1	1	2	2	1	2	2	4	2	4	2	2	4	3	4
180	158	208	1	1	21	4	3	2	1	1	5	3	3	3	5	1	3	1	3	3	3	3	1	3	3	3	4	1	2	1	4	4	3	5	5	3	3	3	4	3	6	4	6	6	5	4	3	6	4
181	161	290	1	1	21	3	5	5	5	5	5	5	5	5	5	5	5	5	5	5	5	5	5	5	5	5	5	5	5	5	5	5	5	5	5	5	5	5	5	5	6	6	5	6	6	5	4	5	7
182	199	210	1	2	19	2	1	3	3	2	1	2	2	1	1	2	5	2	1	3	1	3	3	3	5	4	3	3	3	4	3	3	3	1	2	3	4	5	4	2	5	4	6	5	4	6	6	5	4
183	158	216	1	1	21	3	5	1	1	3	5	3	3	4	3	3	3	4	3	3	3	2	3	2	2	3	3	2	3	1	4	3	3	3	1	1	1	2	3	3	6	3	4	3	5	5	4	4	4
184	192	278	1	1	18	1	4	5	5	5	5	5	4	5	5	4	5	5	5	4	2	4	5	5	4	4	5	5	5	5	5	4	4	4	4	5	5	4	5	5	7	7	5	5	6	5	5	7	6
185	198	270	1	1	21	3	5	5	2	5	4	5	3	3	4	3	2	5	5	4	5	5	5	5	5	5	5	5	5	5	5	5	5	5	5	5	5	5	5	5	7	7	7	7	6	6	7	7	6
186	170	279	1	1	22	4	5	5	5	5	5	4	5	5	5	4	5	4	4	5	5	5	5	5	5	4	5	5	4	5	5	4	5	5	5	5	5	5	5	5	7	7	7	7	7	7	7	7	7
187	160	270	1	1	21	4	4	5	4	2	5	4	3	4	5	2	5	4	5	5	5	5	5	5	4	4	4	5	5	5	5	5	5	5	5	5	5	5	5	5	7	7	7	5	7	6	5	7	7
188	216	244	1	2	20	3	3	4	2	3	1	3	1	3	1	4	3	3	1	3	1	4	5	5	4	5	5	3	4	5	5	4	5	5	5	3	5	5	5	5	2	2	4	4	2	2	2	3	4
189	271	287	1	1	19	2	5	4	5	5	4	5	5	5	5	5	5	5	5	4	3	5	5	5	5	5	5	4	5	5	5	5	5	5	5	4	4	5	5	4	7	7	7	7	5	7	7	7	7
190	160	209	1	1	21	4	3	4	3	3	3	3	5	1	1	1	1	4	2	5	3	5	3	3	1	1	3	1	3	1	2	3	3	1	1	1	1	3	1	1	2	5	4	2	4	2	4	5	4
191	199	262	1	1	20	2	5	5	5	5	5	5	5	5	5	5	4	5	5	5	5	4	5	3	5	3	5	5	5	3	3	5	5	5	3	3	3	4	5	3	6	4	5	4	6	4	4	4	5
192	157	234	1	2	18	1	5	3	3	4	2	3	1	5	3	5	1	3	1	3	3	3	3	3	5	3	4	3	3	5	3	5	5	3	5	5	4	5	3	3	4	2	2	2	2	2	4	4	2
193	190	198	1	1	19	1	3	5	3	4	1	1	3	2	3	3	1	3	3	3	3	5	3	3	2	3	1	3	4	4	3	4	1	4	3	3	2	4	1	1	5	6	5	4	4	4	4	5	6
194	160	269	1	2	22	4	5	5	4	5	5	5	3	5	5	5	5	5	5	4	5	3	5	4	4	5	5	5	5	3	5	5	5	5	5	5	5	3	5	3	6	7	7	6	7	7	7	6	7
195	215	162	1	2	21	4	1	2	5	1	5	3	2	2	4	1	3	3	2	3	5	3	1	1	1	3	3	3	1	3	3	3	2	2	2	3	1	3	1	1	4	4	4	4	2	4	2	3	4
196	214	229	1	2	21	3	3	1	1	5	4	5	1	4	4	5	3	5	1	3	3	1	4	3	3	3	3	3	3	3	3	3	3	3	3	2	4	3	1	4	3	2	4	4	2	3	5	2	2
197	161	166	1	2	18	1	3	3	1	3	3	2	5	3	3	2	1	2	5	3	2	5	3	3	3	1	1	1	2	1	1	3	3	1	3	1	3	1	1	3	5	5	2	3	6	4	4	4	5
198	238	234	1	1	20	2	5	3	3	4	2	5	3	2	4	4	1	2	5	3	3	3	2	2	4	4	3	2	3	1	4	1	3	1	4	1	3	3	1	3	4	3	6	2	4	4	6	3	4
199	157	213	1	2	19	1	2	1	5	3	1	3	1	3	4	3	2	3	3	4	2	1	1	1	4	3	4	4	2	1	3	1	1	2	4	1	1	1	1	3	4	2	3	5	5	5	4	6	2
200	194	208	1	2	20	3	3	5	1	3	5	3	5	3	4	3	1	3	2	1	5	5	5	4	3	4	5	4	5	3	3	4	5	5	5	3	4	5	3	3	2	3	2	4	4	4	2	4	2
201	160	238	1	1	18	1	5	2	3	4	4	5	4	5	5	5	2	5	4	1	5	4	5	5	5	5	5	4	4	5	4	5	5	5	4	5	4	4	5	5	5	5	3	4	5	7	4	6	4
202	190	261	1	1	19	2	4	5	4	5	4	4	5	5	5	4	2	5	5	2	4	4	5	4	4	5	5	5	5	5	5	5	4	5	5	5	4	5	4	5	6	7	5	7	7	7	7	6	7
203	199	264	1	1	22	4	3	4	1	2	4	4	5	4	2	3	3	3	3	1	5	5	5	3	5	5	3	5	5	5	4	5	4	4	5	4	5	5	5	5	4	3	3	3	4	2	5	2	4
204	160	253	1	1	19	1	2	3	3	2	5	4	3	2	3	2	5	5	5	4	5	3	3	5	4	5	3	5	5	5	5	5	4	5	5	3	5	3	5	5	2	3	4	2	4	4	4	4	2
205	215	260	1	2	21	4	5	5	5	5	5	5	4	5	5	5	5	5	5	5	5	5	5	5	5	5	5	5	5	5	5	5	5	5	5	5	5	5	5	5	6	5	5	5	5	5	5	7	5
206	166	194	1	1	19	2	5	3	2	5	5	3	3	5	5	5	1	5	5	1	5	3	1	1	1	1	1	3	2	1	3	1	1	1	3	3	1	3	1	1	6	6	4	6	6	6	6	4	4
207	160	218	1	1	19	1	5	2	4	5	4	4	2	5	2	4	4	4	1	5	2	2	5	4	4	4	5	5	5	5	5	5	5	5	5	5	5	5	5	5	3	3	4	5	3	3	4	3	5
208	239	207	1	1	20	3	1	4	3	3	2	1	5	3	3	1	4	1	3	3	3	4	1	3	2	3	3	2	2	1	3	1	3	1	1	1	1	3	3	3	6	7	7	7	7	4	4	7	4
209	204	195	1	2	21	3	2	1	3	3	3	3	3	1	3	1	4	1	5	5	4	1	2	3	4	3	2	5	3	2	3	4	4	3	4	4	3	3	3	3	2	4	1	4	3	4	2	4	1
210	191	261	1	1	20	2	5	3	5	5	4	5	5	5	5	5	3	5	3	3	4	3	5	3	3	4	4	5	5	5	5	3	5	5	3	5	4	5	5	5	7	6	7	7	7	7	7	6	7
211	166	266	1	1	19	2	4	5	5	5	4	5	5	5	4	4	4	5	4	5	4	4	5	5	5	4	5	4	5	4	5	4	4	5	4	5	5	5	5	4	5	5	5	7	5	7	7	7	7
212	157	178	1	1	20	2	1	5	1	2	1	1	5	1	3	2	1	3	1	1	1	5	4	3	3	3	3	5	2	4	5	3	4	3	3	5	3	3	2	2	2	2	4	2	2	2	2	3	4
213	160	261	1	2	19	2	5	4	5	5	4	5	5	5	5	5	3	5	5	3	4	5	3	5	5	3	5	3	5	4	3	4	5	5	3	3	3	5	3	3	6	7	7	7	7	6	7	7	6
214	213	273	1	1	22	4	5	5	5	5	5	5	5	3	4	5	5	4	5	5	4	5	5	5	5	4	5	5	3	3	5	5	5	3	5	5	4	5	3	4	6	6	5	4	6	7	5	5	7
215	195	248	1	1	19	1	1	3	3	2	1	1	5	3	1	3	5	3	1	3	1	4	3	5	5	3	3	5	3	3	5	3	5	5	5	5	3	4	5	3	5	6	5	6	4	6	3	5	4
216	240	199	1	2	21	3	5	3	3	3	4	5	2	3	3	5	5	4	3	5	3	1	3	3	5	5	3	3	4	3	5	5	3	3	3	3	5	3	5	5	3	2	4	2	4	2	2	2	2
217	199	196	1	1	20	3	1	2	5	1	1	1	3	3	1	1	4	1	3	3	3	3	1	2	2	1	3	2	5	5	2	2	1	3	3	3	3	5	3	3	2	2	2	3	4	4	2	3	1
218	159	214	1	1	20	2	3	5	4	2	4	2	5	1	5	2	5	2	4	4	5	5	5	5	4	4	5	5	5	4	4	5	5	4	5	4	4	5	4	4	2	4	4	2	3	4	3	5	5
219	157	208	1	1	20	3	2	3	2	1	1	1	1	4	1	2	3	3	3	5	2	1	1	1	1	3	1	1	1	1	3	1	1	1	1	1	3	1	1	1	6	6	6	7	7	5	4	6	5
220	197	182	1	1	18	1	2	2	1	5	1	2	3	4	3	4	1	5	1	1	3	5	3	2	1	2	3	3	3	3	3	1	5	2	1	5	3	4	1	2	4	4	3	5	3	4	6	3	4
221	159	150	1	1	20	2	3	1	3	1	1	2	3	1	2	1	3	3	3	1	1	2	1	1	1	2	1	3	1	3	1	3	1	3	1	1	1	1	1	1	2	4	4	5	3	5	3	3	4
222	211	223	1	1	18	1	3	2	1	3	4	2	1	3	3	5	2	3	5	1	5	2	4	1	3	1	1	4	1	2	3	3	2	4	2	3	3	1	2	3	6	4	4	4	4	4	4	6	4
223	159	275	1	1	20	3	5	5	5	5	5	5	5	5	5	4	5	5	5	5	5	5	5	5	5	5	5	5	5	5	5	5	5	5	5	5	5	5	5	5	7	6	6	7	5	5	7	5	7
224	196	166	1	1	19	2	3	5	1	1	1	3	3	3	1	1	3	4	1	1	3	4	2	3	3	3	1	2	4	3	3	1	1	3	1	2	2	1	2	3	2	4	5	4	4	2	2	3	2
225	195	229	1	1	21	3	1	2	4	2	1	3	3	1	1	1	3	1	2	3	3	3	3	3	3	5	3	5	5	4	5	5	5	3	5	5	5	5	5	3	2	2	3	4	4	4	4	2	2
226	158	168	1	2	21	3	1	3	3	3	3	2	5	3	1	1	2	2	4	3	4	3	1	1	1	3	2	1	2	3	3	2	3	3	2	2	3	1	2	1	4	3	2	2	2	2	3	4	4
227	241	237	1	2	21	4	3	5	3	3	3	1	3	1	5	3	2	1	3	1	2	3	5	3	5	3	4	3	5	5	3	2	3	3	3	3	3	4	5	5	6	5	6	4	6	4	6	3	4
228	171	206	1	1	20	3	3	3	2	1	5	4	1	4	5	3	3	2	3	1	5	1	4	4	3	5	5	4	5	5	3	5	2	3	2	2	5	4	5	3	2	1	4	1	1	1	2	2	3
229	193	202	1	2	19	1	4	1	5	4	1	4	4	3	4	3	4	3	3	2	3	2	1	1	1	2	1	3	1	2	3	1	1	1	3	1	1	1	3	2	4	2	3	2	4	5	4	3	4
230	213	236	1	2	19	1	3	3	3	5	2	3	3	3	3	5	3	5	1	4	1	4	4	3	3	5	3	3	5	3	3	5	3	4	3	3	5	3	4	5	5	3	6	3	4	6	4	4	4
231	164	201	1	2	21	3	1	2	1	1	1	1	4	1	2	3	3	1	1	1	1	4	4	1	3	3	3	3	4	3	3	3	5	1	5	3	5	2	4	4	4	4	2	2	2	2	2	4	4
232	158	243	1	1	21	4	3	5	5	3	5	3	5	4	5	2	5	3	5	5	5	5	4	5	5	5	3	5	5	5	5	5	3	5	5	5	5	5	5	5	5	6	4	6	4	4	4	3	3
233	196	294	1	2	20	2	5	5	5	5	4	4	5	4	5	5	5	5	5	5	5	5	5	5	5	5	5	5	5	5	5	5	5	5	5	5	5	5	5	5	6	6	6	7	7	6	7	6	7
234	190	205	1	2	21	4	2	5	4	2	5	3	5	2	4	4	4	3	3	4	3	5	3	4	4	2	2	3	4	4	2	4	2	3	2	2	4	2	4	4	5	5	7	7	6	5	7	3	3
235	163	233	1	2	21	3	3	1	4	2	3	3	3	5	5	3	5	3	3	4	5	4	4	1	3	3	2	4	2	3	2	3	1	4	3	4	2	2	3	3	2	5	4	3	4	6	3	3	4
236	198	165	1	2	21	4	1	2	1	1	2	1	2	1	2	3	1	1	1	1	1	4	1	3	1	1	1	3	3	1	3	2	1	1	3	1	2	1	1	1	6	6	4	5	4	6	6	6	4
237	239	223	1	1	22	4	1	4	3	2	3	1	3	1	5	2	3	3	5	1	4	3	5	4	4	3	3	3	4	3	3	3	3	3	1	3	3	3	4	3	4	7	7	7	4	6	6	4	7
238	160	272	1	2	21	4	5	4	4	5	3	4	5	5	3	5	4	4	2	4	2	4	4	4	4	5	2	5	5	2	4	2	2	4	5	4	5	5	4	5	7	5	6	6	7	5	7	5	6
239	161	162	1	1	22	4	1	4	3	3	2	3	3	2	3	2	2	1	1	3	3	4	1	1	1	3	1	1	1	1	3	2	1	3	1	3	3	3	1	3	4	2	5	2	4	5	2	4	2
240	213	224	1	1	19	2	3	2	3	2	1	1	4	3	1	1	3	3	1	5	1	1	1	4	1	5	3	2	3	4	3	1	1	3	5	3	3	2	2	3	6	6	4	4	4	6	4	4	6
241	198	147	1	2	20	3	1	3	1	4	1	1	5	4	3	3	1	1	2	1	3	3	1	1	1	1	1	1	3	3	1	2	1	3	1	3	3	3	2	1	4	4	2	4	4	2	4	2	2
242	192	223	1	2	22	4	2	5	1	1	4	1	3	1	1	2	1	3	3	1	2	3	5	5	5	5	5	4	3	5	5	5	5	3	5	3	5	5	3	5	4	5	6	6	6	5	3	6	4
243	174	246	1	2	21	4	3	5	5	2	3	1	2	3	3	2	3	3	1	3	3	5	5	3	5	5	5	3	3	5	5	3	5	5	3	3	3	3	3	3	5	5	4	6	4	4	4	4	5
244	199	169	1	2	22	4	3	5	3	1	1	3	3	3	1	1	3	1	1	4	3	3	1	1	1	1	2	3	1	1	1	1	1	3	1	1	1	3	3	2	3	5	4	4	4	2	5	2	2
245	162	156	1	1	22	4	1	1	5	1	5	3	2	4	2	1	5	3	3	5	2	1	3	2	3	3	3	1	2	3	3	2	2	1	3	4	3	3	3	1	3	4	1	1	4	4	1	2	2
246	170	167	1	1	19	1	3	1	1	4	1	5	3	4	3	5	1	5	3	2	1	1	1	4	4	4	3	4	1	2	1	1	2	4	3	3	2	3	4	2	2	3	1	1	4	2	2	4	1
247	242	250	1	1	19	1	3	3	5	5	3	5	3	5	3	3	5	3	1	5	3	3	5	5	5	5	4	3	4	3	3	3	5	5	5	5	5	5	5	5	2	2	4	2	4	2	2	2	2
248	162	237	1	2	22	4	2	5	5	3	5	5	5	5	5	2	5	3	5	5	5	5	3	3	5	4	5	3	3	3	4	5	4	3	3	3	4	3	3	5	4	4	7	6	6	7	6	4	6
249	198	249	1	1	21	3	4	2	3	3	5	3	1	4	3	5	1	4	5	1	3	3	5	5	3	5	2	4	2	3	5	4	5	5	2	4	2	3	5	5	4	3	4	3	5	5	5	2	2
250	199	219	1	2	23	4	1	5	5	2	2	1	3	1	3	3	4	3	1	4	3	3	5	5	3	5	5	5	5	5	3	3	5	3	3	5	5	3	3	5	3	2	2	2	4	3	2	4	2
251	229	229	1	2	20	2	3	3	1	2	1	1	1	3	1	1	3	1	1	1	1	3	2	3	4	3	3	5	2	5	3	5	5	3	3	5	4	4	3	3	7	6	4	4	4	6	5	6	6
252	201	284	1	1	23	4	5	4	3	5	1	4	4	5	3	4	4	5	4	2	2	5	5	4	5	4	4	5	5	4	4	5	4	5	4	5	4	4	4	5	7	5	5	7	5	7	7	7	6
253	163	264	1	2	18	1	3	3	3	3	5	3	3	5	3	3	5	3	5	5	3	3	3	2	2	2	3	2	4	3	5	5	5	3	3	5	3	4	3	3	4	5	6	4	6	4	5	6	6
254	242	194	1	1	19	2	5	4	4	5	5	2	4	5	5	4	5	3	4	4	5	1	2	3	2	4	2	2	3	4	2	2	4	4	2	2	2	3	4	2	3	3	5	5	3	5	5	3	3
255	193	246	1	2	18	1	5	3	5	2	3	3	5	3	5	3	5	3	5	5	4	4	3	3	3	3	5	4	3	3	5	3	5	3	3	5	5	4	4	5	6	7	7	7	7	7	6	6	7
256	199	224	1	2	18	1	5	1	2	4	4	4	1	5	4	3	5	5	4	3	3	1	3	3	2	3	3	3	3	2	1	1	1	1	1	4	3	1	1	1	6	4	6	7	6	4	7	6	7
257	217	234	1	2	20	3	5	5	5	4	1	5	5	3	2	3	4	3	1	5	3	5	1	1	2	2	1	1	1	1	1	3	1	1	1	1	3	1	3	3	6	5	6	4	4	6	4	6	6
258	200	249	1	1	21	3	5	5	5	5	5	5	5	5	5	4	5	5	5	5	5	5	3	3	2	5	3	2	3	2	2	5	5	3	3	2	5	2	3	3	6	7	7	6	6	7	6	6	7
259	162	205	1	2	19	1	3	5	3	3	2	1	3	5	5	3	1	2	3	1	4	5	1	1	1	3	3	1	1	3	3	3	1	3	1	2	3	3	1	3	5	4	3	4	2	2	4	3	2
260	194	244	1	2	19	1	3	5	2	3	4	3	5	2	5	3	2	4	3	3	3	5	4	3	3	4	3	5	4	3	2	5	3	2	5	4	5	4	3	3	3	4	4	1	4	4	4	3	2
261	197	239	1	2	19	1	1	4	3	3	3	1	5	3	5	4	3	1	5	5	3	3	5	3	5	5	5	5	5	5	3	3	3	4	3	3	5	4	3	5	2	2	4	4	2	2	6	3	5
262	241	298	1	2	20	2	5	5	5	5	5	5	5	4	5	5	5	5	4	5	5	5	5	5	5	5	5	5	5	5	5	5	5	5	5	5	5	5	5	5	7	7	7	7	7	7	7	7	7
263	215	165	1	2	21	3	3	3	1	2	2	1	5	1	3	1	1	1	1	1	4	4	4	1	3	1	2	3	2	3	4	2	2	1	1	4	2	2	1	2	1	2	4	2	2	2	4	4	2
264	165	152	1	1	19	2	1	5	5	3	4	2	4	1	4	1	3	1	4	5	4	3	2	3	3	2	1	1	1	1	1	1	2	2	3	3	1	1	1	1	2	1	2	4	4	4	4	2	2
265	199	227	1	1	21	4	4	2	4	2	4	2	2	4	2	3	3	5	4	4	4	2	3	1	2	2	2	3	2	2	2	4	4	2	4	3	3	3	2	4	7	7	7	5	6	7	5	5	5
266	195	137	1	2	19	2	1	1	3	1	1	1	3	2	1	1	3	3	1	3	1	1	1	1	1	3	1	1	3	1	2	1	1	1	1	2	1	3	1	1	1	1	2	2	1	2	4	4	4
267	201	169	1	2	19	2	1	3	1	2	4	2	3	2	2	4	1	1	3	2	2	3	1	3	1	3	1	1	3	3	3	3	3	1	1	3	1	1	1	1	4	5	5	4	6	5	4	4	6
268	172	161	1	2	20	2	5	3	5	5	1	5	3	5	1	3	4	5	1	5	1	3	1	2	1	3	1	2	3	1	1	1	2	1	1	1	1	3	1	1	4	2	5	4	3	3	5	2	5
269	215	181	1	2	21	4	5	1	3	3	5	3	3	3	1	4	1	3	1	1	1	1	2	1	3	1	3	3	1	3	2	3	1	1	1	1	3	1	1	4	6	4	6	6	4	6	4	4	4
270	241	291	1	2	20	3	5	5	5	5	5	5	5	5	5	5	5	5	5	5	5	5	5	5	5	5	5	5	5	5	5	5	5	5	5	5	5	5	5	5	5	6	4	6	6	6	4	6	4
271	200	237	1	2	22	4	5	3	4	4	3	5	4	5	2	4	3	3	4	3	1	4	1	3	3	3	3	3	2	5	2	3	1	3	1	5	2	2	3	5	4	6	6	6	5	5	6	4	5
272	192	191	1	2	20	2	3	3	2	3	3	5	1	3	5	5	3	3	5	3	3	2	3	1	1	3	1	3	1	2	1	3	2	3	3	1	1	3	2	3	2	3	1	4	1	2	4	3	2
273	197	227	1	1	20	2	4	3	1	3	1	4	3	3	2	4	3	3	1	3	1	1	4	5	3	5	5	5	5	5	3	3	4	5	5	5	4	5	5	5	3	3	3	2	2	2	3	3	2
274	216	289	1	1	22	4	5	5	5	5	3	5	5	5	5	5	3	5	5	3	4	5	4	5	4	5	5	5	3	3	5	5	4	5	5	5	3	3	5	5	7	6	7	7	7	7	6	6	6
275	200	232	1	1	19	1	5	5	5	3	5	4	5	3	5	3	5	3	5	5	5	5	3	5	3	5	5	5	3	4	5	5	3	5	5	5	3	5	3	4	4	6	6	6	5	4	6	4	4
276	241	267	1	2	21	3	4	5	5	5	4	5	4	5	3	4	5	3	2	5	4	5	5	5	5	4	5	5	5	5	4	4	4	5	4	5	4	5	5	4	7	5	7	7	7	7	6	5	5
277	193	189	1	1	20	3	1	4	3	1	5	1	4	2	5	1	3	1	5	3	5	1	1	3	1	1	3	3	3	3	3	1	1	2	3	1	3	1	3	1	2	4	4	4	4	2	2	4	4
278	198	250	1	1	20	3	4	5	1	2	4	4	2	2	5	4	2	2	4	4	5	5	5	5	5	4	5	5	4	5	5	4	4	4	4	5	5	4	4	5	3	3	3	3	2	3	5	5	3
279	200	258	1	2	19	2	5	5	5	5	5	4	5	5	4	3	5	5	5	5	4	5	5	5	5	5	5	5	5	5	5	5	5	5	5	5	5	5	5	5	6	4	6	6	6	4	6	6	4
280	216	258	1	2	18	1	5	5	5	5	5	5	5	5	5	5	5	5	5	5	5	5	4	5	5	5	4	4	4	4	4	5	5	5	5	4	5	4	5	4	5	6	5	5	6	5	6	5	6
281	241	282	1	2	19	1	5	5	5	4	5	4	5	4	5	5	5	5	5	5	5	5	5	5	5	5	5	5	5	5	5	5	5	5	5	5	5	5	5	5	7	7	7	7	7	7	7	7	6
282	198	226	1	2	21	3	1	3	3	1	1	1	2	3	1	1	3	1	3	5	1	5	5	5	3	4	5	4	5	4	3	5	3	5	4	5	5	3	5	5	4	3	4	4	2	4	2	4	2
283	201	228	1	2	20	2	5	5	5	3	5	3	5	5	5	3	5	5	5	4	5	5	3	3	5	3	3	5	3	3	3	5	3	5	3	3	4	5	4	5	6	4	4	5	4	4	6	4	5
284	227	243	1	1	19	1	2	2	3	3	3	2	4	1	3	3	2	3	5	2	4	4	5	1	4	3	3	3	4	4	3	3	5	3	2	3	2	4	3	3	4	6	6	4	5	6	3	5	4
285	242	219	1	1	19	2	1	5	3	3	3	1	3	3	3	1	3	3	1	3	1	4	1	3	3	2	1	1	3	1	3	3	1	1	1	3	3	3	3	1	6	6	4	4	4	4	4	5	3
286	198	270	1	2	21	4	5	4	5	5	5	4	5	5	4	5	5	5	5	4	4	5	4	5	4	4	4	5	5	5	5	5	5	5	5	4	5	5	5	5	7	7	6	7	7	5	6	6	6
287	201	264	1	1	20	3	4	4	5	5	5	5	5	5	5	5	5	4	5	4	5	4	5	5	4	5	4	4	4	4	5	4	5	5	5	4	4	4	4	5	7	5	7	7	7	7	5	6	7
288	218	143	1	2	19	2	3	1	3	2	2	2	3	2	1	3	4	3	1	5	1	1	2	1	3	3	1	1	1	3	2	1	1	1	1	1	2	2	1	2	4	2	4	4	4	3	2	2	1
289	198	238	1	2	22	4	3	3	1	3	3	5	3	5	2	3	3	5	3	2	3	2	5	5	3	4	5	3	3	3	3	5	3	1	3	1	3	5	1	3	5	4	4	4	5	4	6	6	4
290	242	175	1	1	20	2	1	3	2	3	3	3	3	3	3	3	2	1	1	4	1	3	2	3	3	1	2	1	1	1	1	1	3	2	1	2	3	3	3	1	7	5	6	6	5	4	4	6	4
291	199	282	1	2	18	1	5	5	5	5	5	5	5	5	5	5	5	5	5	5	5	5	5	5	5	5	5	5	5	5	5	5	5	5	5	5	5	5	5	5	7	7	7	6	7	7	7	6	6
292	242	287	1	2	20	3	3	5	4	3	5	5	5	3	5	5	5	5	5	3	3	4	5	5	5	5	5	5	5	5	5	5	5	5	5	5	5	5	5	5	7	6	7	7	6	6	6	7	7
293	199	229	1	1	19	1	4	1	4	1	1	4	1	2	3	2	3	2	1	4	5	3	5	5	4	4	4	3	3	5	5	3	3	5	3	5	5	5	3	3	4	4	4	4	4	3	4	4	4
294	246	246	1	2	21	3	5	4	3	5	2	4	4	4	2	5	2	4	2	2	3	4	5	5	5	5	5	5	4	5	5	5	5	4	4	4	4	4	4	5	7	5	7	7	7	7	5	5	5
295	198	166	1	2	19	2	3	2	3	1	3	1	3	1	5	1	5	3	3	5	1	1	1	1	1	3	3	2	3	3	2	1	3	3	3	1	1	1	3	3	4	4	4	5	4	4	4	6	6
296	244	243	1	2	18	1	5	1	2	4	5	5	1	5	5	4	4	3	4	3	5	1	1	1	1	3	3	3	1	3	3	3	3	3	3	3	1	3	3	1	2	5	4	5	5	4	3	4	5
297	241	251	1	1	19	1	5	3	3	5	5	5	5	5	5	5	5	5	5	3	5	5	3	5	3	3	3	3	3	5	3	5	3	3	5	5	3	5	3	5	6	7	7	7	7	7	7	6	7
298	242	185	1	1	19	2	1	2	1	2	1	4	3	3	3	4	2	1	3	1	3	1	1	1	1	2	1	1	3	1	1	1	2	1	3	2	3	1	3	1	2	3	2	2	2	4	4	4	2
299	244	220	1	2	20	2	3	4	3	2	5	1	3	1	4	3	3	1	5	3	3	5	3	5	5	3	3	3	5	5	3	3	3	5	3	5	5	3	3	4	2	3	2	2	4	4	4	4	4
300	244	196	1	1	20	3	3	1	2	4	5	4	2	4	3	3	1	5	3	3	3	3	1	3	4	3	2	3	2	3	2	1	1	2	3	3	4	3	3	1	4	4	6	6	4	6	6	3	3
301	167	272	1	2	21	3	5	5	5	5	5	4	5	5	4	4	5	4	5	5	5	4	4	4	4	4	5	5	4	5	5	5	5	5	5	4	4	4	4	5	5	7	7	7	7	5	7	6	6
302	173	242	1	2	20	3	3	2	3	3	1	3	1	2	1	5	5	4	3	5	1	3	3	4	5	3	3	4	5	5	5	5	3	4	5	5	3	5	5	5	3	4	5	4	4	2	2	4	4
303	214	185	1	1	23	4	1	4	2	1	4	1	1	3	3	4	5	1	2	4	2	3	1	2	3	3	3	3	1	2	2	3	3	1	1	3	1	1	3	1	3	2	4	2	2	4	2	1	1
304	230	166	1	2	21	3	1	1	1	4	3	3	3	3	1	1	3	3	2	1	3	3	1	2	1	1	1	1	2	3	3	3	1	3	1	3	1	1	3	1	2	2	2	3	3	3	2	4	2
305	232	245	1	1	20	2	4	1	4	4	4	4	4	3	2	4	4	4	4	5	2	4	5	4	5	5	5	5	4	5	3	3	5	4	5	5	3	4	5	3	4	5	7	5	7	5	5	5	7
306	233	284	1	2	19	2	5	5	5	5	5	5	5	5	5	4	5	4	5	5	5	4	5	5	5	5	5	5	5	5	5	5	5	5	5	5	5	5	5	5	6	7	4	4	6	7	4	7	6
307	170	182	1	1	21	4	3	5	3	3	2	2	3	1	4	3	4	3	4	3	3	5	3	1	1	1	2	1	3	2	1	3	1	1	1	1	1	3	3	1	4	3	4	6	6	2	5	4	5
308	176	233	1	1	21	3	5	3	3	5	3	4	3	5	1	4	1	3	1	1	2	3	1	3	3	2	2	3	3	1	1	2	2	1	3	1	1	3	1	2	4	4	5	7	6	4	5	6	4
309	217	265	1	2	18	1	5	5	5	5	5	5	4	3	5	4	5	3	5	5	4	4	5	5	3	3	4	5	5	5	3	3	3	3	3	3	5	5	3	5	6	7	7	7	7	6	6	6	7
310	239	245	1	2	20	2	5	3	5	4	3	3	5	3	5	2	5	3	5	5	5	5	5	5	3	5	3	3	5	4	3	3	5	4	3	5	3	3	3	3	7	6	7	7	6	7	6	7	6
311	204	266	1	2	21	3	3	4	5	5	5	3	2	3	5	3	5	3	5	5	5	2	5	5	5	5	5	5	5	5	5	5	5	5	5	5	5	5	5	5	7	7	7	6	7	7	7	7	7
312	174	286	1	1	22	4	4	5	5	4	4	4	5	5	4	5	5	5	5	5	5	5	4	5	5	5	4	5	4	4	5	4	5	5	4	4	5	4	4	4	5	5	5	5	7	6	7	7	6
313	181	271	1	1	21	4	5	3	5	5	5	5	5	5	3	5	5	5	3	5	5	5	5	5	5	5	5	5	5	5	5	5	5	4	5	5	5	4	5	4	6	7	6	6	7	6	7	7	6
314	173	236	1	2	20	2	3	5	4	4	4	2	5	2	4	4	4	3	4	3	5	5	2	2	4	2	4	4	2	2	2	4	2	4	2	2	4	2	4	2	5	5	5	5	7	5	7	7	5
315	220	193	1	1	19	1	2	1	5	5	3	5	3	2	3	2	3	3	5	5	3	2	2	3	4	1	1	3	2	2	2	2	4	3	4	2	3	1	1	4	4	4	6	6	4	4	6	6	6
316	173	182	1	2	18	1	4	4	2	3	1	3	5	5	2	4	4	5	1	5	2	5	2	1	2	1	1	1	4	3	3	1	2	2	2	2	2	2	4	1	3	5	4	3	3	4	3	3	4
317	243	246	1	2	20	3	4	3	4	5	5	4	2	5	5	5	3	5	5	5	5	4	5	5	5	5	5	5	5	5	5	5	5	5	5	5	5	5	5	5	4	6	6	4	5	6	6	6	4
318	206	190	1	2	21	4	5	1	1	5	4	2	3	3	4	3	1	1	1	2	3	1	1	1	3	1	1	1	1	1	1	3	1	1	1	3	3	3	3	1	6	5	5	6	6	4	6	4	4
319	180	267	1	2	22	4	5	5	3	5	5	5	5	5	3	5	3	5	5	3	4	5	4	5	5	3	5	5	5	5	5	5	5	5	5	5	3	5	5	5	7	6	7	7	6	7	7	7	6
320	173	214	1	2	20	3	3	5	1	3	3	3	5	3	3	4	3	3	3	2	2	5	4	5	3	3	3	4	1	1	3	3	1	5	5	2	2	1	3	3	3	2	2	2	2	2	3	2	2
321	173	199	1	1	19	1	1	1	1	3	3	3	1	1	1	1	3	4	1	4	1	1	2	3	3	3	1	1	3	2	1	1	1	1	3	3	1	1	3	3	2	2	6	4	4	4	4	3	6
322	224	278	1	1	19	2	5	5	5	5	5	5	5	5	5	5	5	5	5	5	5	5	5	5	5	5	5	5	5	5	5	5	5	5	5	5	5	5	5	5	6	7	6	7	6	7	7	6	7
323	181	185	1	2	22	4	4	4	2	4	3	5	4	5	4	3	1	5	5	1	3	1	1	1	1	1	3	1	1	1	1	1	1	1	2	3	1	1	1	1	7	4	7	6	5	7	6	4	5
324	211	172	1	2	22	4	2	3	3	3	5	1	3	4	3	2	3	1	5	5	5	3	3	3	1	1	1	1	1	3	3	3	3	3	1	1	1	2	3	1	3	4	3	3	6	4	3	4	3
325	179	193	1	1	21	3	1	2	2	3	5	1	1	1	3	3	3	2	3	1	4	1	3	1	3	2	5	1	1	3	3	3	1	1	4	3	1	1	3	3	2	5	4	4	2	4	4	4	2
326	242	197	1	2	21	3	5	1	2	4	3	3	3	3	5	3	1	3	3	1	4	1	4	2	4	3	5	3	2	5	2	4	4	5	5	3	3	2	2	2	4	3	5	3	3	4	2	5	3
327	175	261	1	2	19	2	1	1	2	2	1	1	1	1	1	1	4	3	1	3	1	3	5	5	5	5	3	5	5	5	5	5	5	5	5	3	5	5	5	4	5	4	6	6	6	6	5	6	6
328	182	241	1	2	18	1	1	4	5	1	4	1	3	3	5	3	3	1	5	4	5	3	3	3	5	3	5	5	5	3	5	3	5	3	4	3	5	3	3	5	2	2	4	4	2	2	4	2	4
329	221	257	1	1	20	2	4	5	5	3	5	5	5	3	5	5	5	3	5	5	5	5	2	3	2	3	5	5	3	4	2	5	5	4	2	5	5	3	2	3	6	5	6	7	6	6	6	5	4
330	209	291	1	1	23	4	5	5	5	5	5	5	5	5	4	5	5	5	5	5	5	5	5	3	5	5	4	3	5	4	4	5	3	5	3	5	3	4	3	3	7	7	7	6	7	7	7	7	6
331	180	259	1	1	21	4	3	3	3	1	1	3	4	2	1	3	3	1	1	2	1	5	3	3	3	3	3	3	5	5	5	5	3	3	5	3	5	3	5	3	6	4	5	6	6	4	6	6	6
332	241	198	1	1	19	1	3	1	2	5	3	1	1	3	5	3	3	2	5	1	5	1	1	2	1	3	3	1	1	1	1	1	3	1	3	1	3	1	3	3	2	3	4	4	3	4	3	5	4
333	174	250	1	1	20	2	3	5	2	2	3	1	5	1	3	2	2	1	2	3	4	3	5	5	3	5	5	5	4	5	3	5	3	5	5	5	3	3	5	5	5	3	6	6	4	3	3	4	3
334	235	243	1	1	19	1	5	3	3	5	3	3	1	3	3	5	4	3	5	5	4	1	3	3	2	5	5	5	3	3	3	5	3	5	2	3	3	3	3	3	6	4	3	4	4	6	6	3	4
335	185	174	1	2	19	1	3	1	2	4	3	4	1	5	4	2	1	3	2	3	4	3	3	1	1	1	3	2	3	1	1	2	3	1	1	3	1	1	3	1	5	4	5	6	6	5	2	3	4
336	221	227	1	2	20	3	3	1	3	1	1	1	1	5	1	4	3	3	1	2	1	1	3	5	5	4	5	3	3	3	5	3	3	4	4	3	5	5	5	5	3	4	2	2	4	4	4	3	4
337	178	220	1	2	22	4	5	3	3	3	5	2	3	3	3	2	1	4	5	1	5	5	3	3	3	3	3	3	4	3	3	3	5	5	2	3	3	3	3	3	4	2	2	2	2	3	2	4	4
338	209	179	1	2	18	1	4	4	5	3	3	2	4	5	1	2	3	4	3	5	1	3	3	3	5	3	3	1	3	2	3	2	3	3	3	2	2	3	2	3	1	4	1	2	2	4	4	3	2
339	173	215	1	2	20	3	3	4	2	1	3	3	3	1	5	1	2	1	4	2	2	2	1	1	1	1	3	1	1	2	2	2	1	2	1	2	3	1	3	1	4	4	4	6	6	5	4	6	6
340	246	258	1	2	19	2	5	5	5	5	5	5	5	5	5	5	5	5	5	5	5	5	5	4	4	4	4	5	5	4	4	4	5	5	4	4	5	5	5	5	4	6	6	7	5	5	7	7	7
341	231	180	1	2	21	4	1	5	4	2	2	2	5	4	4	2	3	1	4	4	3	4	2	3	2	4	2	2	4	3	2	2	2	2	4	4	3	2	2	3	3	5	3	6	3	4	5	5	4
342	177	249	1	1	18	1	5	3	5	5	2	3	5	5	3	5	5	5	2	5	3	4	4	5	5	4	5	4	5	5	5	5	5	5	3	3	5	3	5	3	5	7	6	5	5	7	7	6	7
343	227	239	1	2	21	3	3	5	3	5	3	4	5	2	3	5	3	4	2	2	1	4	4	2	4	4	2	1	2	3	4	5	1	2	1	3	3	2	4	5	6	6	4	5	3	6	3	6	4
344	217	174	1	2	19	1	3	3	5	3	5	1	3	1	5	3	3	1	3	5	3	5	1	1	1	3	2	3	3	2	3	3	1	3	1	1	1	1	1	3	4	2	4	5	4	4	3	4	3
345	174	254	1	1	21	3	1	4	5	2	2	2	3	3	4	3	5	5	5	3	3	3	2	4	3	4	4	3	4	2	3	3	3	2	2	4	1	3	1	1	7	6	5	6	5	4	7	6	4
346	241	177	1	2	20	2	1	3	4	3	3	1	1	2	2	1	3	1	5	2	3	1	2	1	5	1	3	3	3	2	3	2	2	3	3	4	3	3	3	3	6	3	6	5	3	4	3	5	3
347	179	248	1	1	19	1	5	5	4	3	3	5	5	5	2	3	5	2	1	4	5	5	1	3	3	1	4	5	4	3	3	2	4	4	1	3	3	2	3	3	4	2	6	4	6	2	4	4	3
348	236	180	1	2	22	4	4	1	2	3	3	5	3	5	3	5	4	4	1	1	3	1	4	3	2	4	3	3	3	2	3	2	3	5	3	2	2	2	3	2	4	2	3	2	4	4	2	4	4
349	175	197	1	1	21	4	4	4	3	2	4	2	5	2	3	2	2	2	4	4	2	4	3	2	3	2	4	1	1	3	4	1	1	4	1	1	3	2	1	2	5	5	5	7	5	5	5	7	7
350	220	287	1	1	21	4	5	5	4	3	5	4	5	5	4	3	5	4	4	5	5	4	5	4	4	4	4	5	5	5	5	4	4	5	4	5	5	5	5	5	6	5	7	7	5	5	4	7	5
351	208	214	1	2	19	2	1	3	3	1	1	1	1	2	2	1	5	3	2	4	3	3	1	3	2	3	1	1	1	1	1	3	3	3	3	3	1	1	2	3	4	4	7	6	6	6	4	7	5
352	238	278	1	2	20	3	5	5	5	5	5	5	5	5	5	5	5	5	5	5	5	5	5	5	3	3	3	4	5	3	4	5	3	3	3	4	4	3	5	5	6	7	7	7	7	7	7	7	7
353	182	204	1	2	19	2	3	2	5	3	3	4	3	3	4	3	5	3	5	1	3	2	1	5	2	5	3	1	3	3	4	3	4	3	1	3	2	3	4	1	4	3	2	2	1	3	1	1	2
354	179	221	1	2	19	2	3	3	1	3	2	5	1	3	3	5	3	5	3	3	3	3	5	5	4	3	3	5	3	5	5	3	4	5	3	4	3	4	3	3	4	5	5	4	4	2	4	4	2
355	241	216	1	2	20	3	3	4	5	2	4	2	4	3	1	2	5	2	4	5	4	5	2	2	3	2	4	4	2	3	2	4	3	4	3	4	2	3	3	4	4	6	4	5	3	3	5	5	5
356	177	203	1	1	22	4	3	5	3	5	3	5	3	2	5	4	3	3	5	3	5	3	4	4	3	4	3	2	5	3	1	4	3	2	5	4	5	2	3	4	2	2	2	4	2	4	4	4	4
357	235	250	1	2	23	4	3	3	5	1	3	1	3	3	2	1	5	1	3	5	1	3	5	5	3	5	5	5	3	3	3	5	5	5	4	5	5	5	5	5	3	4	4	4	4	4	4	2	2
358	176	247	1	1	20	2	5	3	3	5	5	5	5	5	5	5	3	5	5	3	5	3	5	3	5	4	5	5	5	5	3	5	5	5	4	5	3	5	4	3	7	6	7	6	4	7	5	4	6
359	222	257	1	2	22	4	5	2	5	5	5	5	3	5	3	5	5	5	4	4	5	5	5	5	5	5	5	5	5	5	5	5	5	5	5	5	5	5	5	5	6	6	5	7	5	4	7	5	4
360	219	244	1	2	20	2	3	3	5	5	5	3	5	3	5	3	5	4	5	3	5	5	5	5	5	5	5	5	5	5	5	5	5	5	5	5	5	5	5	5	3	3	3	4	6	6	3	5	3
361	232	208	1	2	21	3	1	3	1	1	4	1	2	2	3	2	3	3	1	4	2	3	3	3	5	4	3	5	4	3	3	3	2	5	3	4	4	5	5	3	6	4	6	4	6	6	4	4	6
362	207	236	1	2	20	2	3	3	3	1	3	3	5	3	3	1	3	3	1	2	2	3	3	4	5	5	5	5	3	4	3	3	5	5	4	5	5	5	5	5	3	6	3	6	4	6	6	6	5
363	178	226	1	2	18	1	3	1	3	3	5	3	3	3	5	3	5	1	5	5	3	1	5	5	5	5	5	5	5	3	4	5	3	3	5	5	3	5	4	5	2	3	2	1	1	2	2	2	4
364	241	159	1	1	21	3	3	2	3	3	3	3	1	2	3	4	3	3	4	2	5	3	1	4	3	1	3	1	1	1	3	1	1	3	3	3	2	3	3	2	2	1	3	4	3	1	2	1	4
365	179	231	1	2	20	3	2	5	1	1	2	1	3	1	3	3	5	1	1	2	3	5	4	5	5	3	5	5	3	5	4	3	3	5	4	5	5	3	4	3	4	4	2	1	2	3	2	4	2
366	238	245	1	1	21	3	2	3	2	5	3	3	3	5	4	3	3	3	1	1	3	2	5	3	3	3	5	3	5	5	5	4	5	5	3	5	5	4	3	5	6	4	5	3	6	5	3	4	4
367	213	194	1	2	20	3	3	1	3	3	5	5	1	2	4	5	3	3	3	4	5	1	5	5	5	5	5	5	3	4	3	3	3	3	3	3	5	5	4	3	4	4	1	1	2	1	4	2	2
368	229	144	1	2	18	1	3	2	1	1	4	2	1	3	2	1	3	1	4	1	4	3	3	3	3	1	2	1	3	2	3	1	1	3	3	1	3	1	3	1	4	2	4	2	2	2	2	2	4
369	176	193	1	2	20	3	1	5	3	4	5	3	3	3	3	2	1	3	3	1	5	5	3	1	1	2	1	1	3	3	1	1	1	1	1	1	1	3	1	1	2	5	4	2	4	2	3	4	4
370	237	216	1	2	21	4	4	1	3	5	1	3	3	2	1	5	3	5	3	2	3	2	5	3	5	3	5	5	3	5	3	5	3	5	5	4	3	5	5	4	2	3	2	4	4	5	5	4	4
371	175	225	1	1	19	1	4	4	3	4	4	3	5	3	2	3	5	1	1	3	4	4	3	2	5	3	3	5	5	4	5	4	3	3	5	4	4	5	3	4	2	4	5	4	3	3	3	4	3
372	181	277	1	1	21	3	5	5	5	5	5	5	5	5	5	5	5	5	5	5	5	5	5	5	5	5	5	5	5	5	5	5	5	5	5	5	5	5	5	5	5	6	5	5	5	6	5	7	6
373	242	270	1	1	18	1	5	3	5	5	4	5	3	5	5	5	5	5	4	5	4	5	5	5	5	5	5	5	5	5	5	4	5	5	5	5	5	5	5	4	7	7	7	6	6	7	7	7	6
374	208	279	1	2	21	3	5	5	5	5	5	5	5	5	5	5	5	5	5	5	5	5	5	5	5	5	5	5	5	5	5	5	5	5	5	5	5	5	5	5	6	7	6	6	7	6	7	7	6
375	178	174	1	1	21	3	5	3	3	3	1	4	5	3	1	5	1	3	2	3	1	3	1	1	3	1	2	3	1	1	3	1	1	3	1	1	1	1	3	1	2	2	4	2	4	4	4	4	4
376	236	202	1	2	18	1	5	5	3	4	2	3	2	3	1	2	5	5	2	3	2	2	3	1	3	1	2	1	3	1	2	1	1	3	1	1	1	3	1	3	3	4	2	4	2	2	4	4	2
377	221	154	1	1	19	1	3	3	1	1	3	1	1	3	5	3	1	1	5	1	3	3	1	1	1	3	3	1	1	3	3	3	1	3	2	3	3	1	1	1	2	4	2	4	4	2	4	2	4
378	185	184	1	1	19	2	4	5	3	3	3	5	5	2	4	5	3	4	4	1	3	5	3	3	2	3	2	4	4	2	4	4	4	2	3	3	3	2	2	3	5	3	3	3	4	3	5	2	5
379	240	183	1	1	22	4	1	4	3	3	1	3	3	3	1	2	2	3	1	3	2	5	5	3	4	3	5	3	5	3	3	3	3	5	3	4	5	5	3	5	2	2	4	4	5	3	3	2	3
380	180	264	1	1	21	4	1	1	5	4	1	2	1	3	1	2	5	1	3	5	3	3	3	3	5	5	3	5	3	3	5	3	5	5	5	5	4	3	5	5	6	5	6	4	4	6	4	6	4
381	209	265	1	2	21	4	3	3	3	5	3	5	5	5	3	4	5	5	3	3	5	3	5	5	5	5	5	5	5	5	5	5	5	5	5	5	5	5	5	5	7	7	6	7	7	7	7	7	6
382	206	284	1	2	21	4	5	3	5	5	5	5	5	5	5	5	5	5	5	5	5	3	5	5	5	5	5	5	5	5	5	5	5	5	5	5	5	5	5	5	7	7	7	7	7	7	7	7	7
383	243	140	1	2	19	1	1	3	3	1	4	3	5	1	3	1	3	1	3	5	5	3	1	1	3	3	1	1	3	3	3	3	1	1	2	3	2	3	3	3	2	2	1	2	3	1	2	2	2
384	176	280	1	1	20	2	5	5	5	5	4	5	5	5	5	5	5	5	5	5	4	5	5	5	5	5	5	5	5	5	5	5	5	5	5	5	5	5	5	5	7	7	6	7	6	6	7	6	7
385	220	149	1	2	19	2	1	3	5	2	1	3	3	1	2	1	3	3	1	3	3	2	1	1	1	1	3	1	1	1	3	2	1	1	1	1	2	1	1	1	3	3	3	4	2	4	6	5	6
386	249	242	1	2	19	1	3	5	5	1	5	3	5	3	3	1	4	2	3	4	5	3	4	3	5	5	3	5	5	5	5	3	5	5	5	4	3	5	4	3	6	6	4	4	6	6	6	4	6
387	181	224	1	1	18	1	2	3	2	2	1	3	4	3	4	1	2	3	3	2	3	3	3	5	3	5	5	5	5	3	3	5	5	5	4	5	5	3	4	5	2	4	4	1	3	4	3	4	4
388	240	269	1	2	19	1	5	5	5	5	5	5	5	5	3	5	5	5	5	5	5	5	5	5	4	5	5	4	5	5	4	3	5	4	5	5	3	5	5	5	6	7	5	7	7	7	7	6	7
389	179	263	1	1	22	4	5	5	5	5	5	5	5	5	5	5	4	5	5	5	5	5	5	3	3	5	3	4	3	4	2	3	3	3	5	4	5	3	3	3	7	7	6	7	6	6	7	6	7
390	174	179	1	2	20	3	1	3	5	1	5	3	4	1	3	1	5	1	5	5	5	3	2	2	3	1	3	1	3	1	1	1	1	3	1	1	1	4	3	1	3	2	2	3	4	2	4	1	2
391	209	223	1	1	22	4	3	4	3	3	1	4	5	4	1	3	3	3	1	3	1	3	3	3	3	3	3	1	3	1	2	1	1	1	1	3	3	3	1	3	6	4	4	4	6	6	5	5	5
392	221	227	1	1	20	2	3	5	1	5	3	4	3	3	3	5	3	5	1	3	3	5	3	1	3	1	4	4	1	2	4	2	3	3	2	1	1	3	3	4	6	4	6	5	4	4	6	4	7
393	242	242	1	1	19	2	4	5	5	5	5	3	5	3	5	3	5	4	5	5	5	5	2	2	5	5	4	4	5	3	4	5	3	3	3	3	3	5	3	5	6	6	4	4	3	6	4	5	4
394	179	237	1	1	19	1	3	1	3	5	1	3	2	2	1	4	2	2	3	3	1	1	5	4	5	3	3	4	5	3	2	5	2	3	5	2	5	2	4	2	4	4	3	4	4	6	6	4	5
395	238	228	1	2	21	4	5	4	5	5	3	5	2	5	3	5	5	5	2	5	5	5	3	4	3	3	3	3	3	3	3	5	4	5	4	3	5	5	5	3	6	4	7	5	5	4	5	7	6
396	238	222	1	1	19	2	4	4	5	4	1	4	1	4	2	5	5	4	2	5	1	2	5	5	5	4	5	4	3	3	5	3	5	5	5	5	4	5	4	5	3	4	4	3	5	5	3	3	3
397	180	299	1	2	22	4	5	2	3	4	5	5	4	5	4	4	4	5	5	2	5	4	5	4	4	5	4	4	5	3	5	4	4	4	3	4	5	5	4	5	5	5	7	7	5	5	7	5	7
398	177	238	1	1	21	3	5	5	2	5	2	5	4	5	2	5	3	5	3	5	2	5	4	2	2	2	4	2	5	2	4	4	2	4	3	2	2	3	2	4	7	6	6	5	5	5	5	5	7
399	210	163	1	2	18	1	3	3	3	4	3	3	2	3	3	3	3	4	3	2	2	2	5	5	4	2	4	3	3	5	2	2	3	3	2	3	3	3	5	3	4	4	1	1	2	3	3	2	3
400	182	257	1	1	19	2	2	1	4	3	1	3	1	3	1	4	3	2	3	5	3	1	5	4	3	3	3	4	5	3	3	3	2	3	3	4	5	2	3	3	6	6	6	6	5	6	7	6	4
401	221	248	1	2	20	3	4	4	5	5	2	4	5	5	2	5	3	3	2	4	4	4	5	2	5	4	3	4	5	4	5	4	3	2	5	4	5	3	4	4	2	3	2	3	4	2	5	5	3
402	244	277	1	2	20	2	3	5	1	4	1	5	5	5	1	5	5	5	2	1	2	4	4	5	3	3	5	3	5	5	4	5	5	4	4	3	3	3	5	5	4	5	6	4	7	6	6	4	7
403	178	233	1	2	18	1	3	2	4	1	5	1	2	3	4	2	3	1	3	5	5	5	5	4	5	3	3	4	5	3	4	2	4	3	3	4	3	2	3	2	3	2	4	4	3	4	2	4	4
404	265	246	1	2	22	4	5	5	2	5	5	5	5	5	5	5	5	5	5	2	5	5	5	3	3	5	5	4	3	3	5	3	3	3	3	5	5	5	5	4	6	6	4	4	6	6	6	6	6
405	180	190	1	1	21	4	5	1	3	5	1	3	3	5	4	5	3	3	3	3	3	1	2	4	3	5	3	3	3	3	5	4	2	4	5	3	3	2	3	3	4	2	4	4	4	4	4	3	4
406	237	255	1	1	20	2	4	5	5	4	5	5	4	5	5	5	5	5	5	5	4	5	4	4	4	4	5	5	3	5	5	5	4	5	5	5	4	5	5	3	6	7	7	7	6	7	6	5	4
407	179	279	1	1	20	2	5	3	5	5	3	5	5	5	5	5	4	5	4	4	5	5	5	5	5	5	5	5	5	5	5	5	5	5	5	5	5	5	5	5	6	7	6	7	7	7	7	7	7
408	214	232	1	1	19	1	3	5	2	5	2	2	4	3	3	4	3	5	1	1	1	4	3	4	5	5	5	5	5	3	4	5	3	5	5	4	5	4	5	5	4	6	4	4	4	4	6	4	6
409	222	244	1	1	21	3	5	5	5	5	5	4	5	5	5	5	3	4	5	3	5	5	5	5	5	5	5	5	5	5	5	5	5	5	5	5	5	5	5	5	3	6	3	3	6	6	3	3	4
410	180	278	1	2	19	1	3	1	3	5	3	3	2	3	3	3	1	3	1	1	1	3	5	5	3	5	5	5	5	3	5	3	5	5	4	4	5	5	5	5	6	7	7	7	7	5	6	4	6
411	241	300	1	1	20	3	5	3	4	5	5	5	3	3	5	5	4	5	5	4	5	4	5	5	5	5	5	5	5	5	5	5	5	5	5	5	5	5	5	5	7	6	6	6	6	7	7	7	6
412	263	203	1	2	23	4	1	1	1	3	5	1	3	1	5	2	1	1	3	1	3	3	4	1	3	3	3	3	5	5	3	1	3	3	3	3	3	3	3	3	2	2	4	1	2	3	2	3	3
413	243	214	1	1	20	3	4	1	3	3	3	1	1	1	3	3	3	1	2	2	3	1	3	3	1	3	3	1	3	3	3	2	1	3	3	1	3	3	1	3	3	4	6	3	5	3	4	6	6
414	209	252	1	2	19	2	5	3	5	3	5	5	5	2	5	3	5	3	5	5	5	5	3	4	2	2	2	3	3	2	4	2	3	5	4	5	5	5	3	3	7	7	6	7	7	7	6	6	7
415	221	226	1	2	21	4	4	4	5	4	4	4	2	4	5	4	5	2	4	4	2	2	4	5	4	2	3	3	2	4	4	4	4	4	5	2	5	5	4	2	5	6	4	5	6	5	6	5	7
416	192	236	1	2	19	2	5	3	3	5	3	5	3	5	1	5	3	5	2	3	3	2	2	3	1	2	4	1	4	3	4	3	4	1	4	1	3	2	3	3	5	4	7	6	6	6	4	4	4
417	244	263	1	2	21	3	5	4	5	5	5	5	4	5	5	5	5	5	5	5	5	4	5	5	5	5	5	5	5	5	5	5	5	5	5	5	5	5	5	5	6	6	5	6	5	5	5	6	5
418	201	210	1	2	20	3	1	3	1	1	3	1	3	1	4	2	3	3	5	3	5	4	2	3	3	3	4	5	3	4	3	4	5	2	5	4	4	3	5	3	6	4	6	4	4	4	7	4	5
419	210	194	1	2	20	2	2	5	1	5	1	2	5	4	3	5	1	3	2	1	2	5	3	1	1	1	1	1	3	1	2	1	1	1	1	1	2	3	1	1	5	4	6	4	4	4	5	6	6
420	237	232	1	1	21	3	1	4	3	2	3	1	3	1	3	1	1	2	3	3	2	3	2	5	4	4	2	5	5	5	5	5	5	3	3	3	3	4	5	5	3	4	2	3	4	2	2	2	4
421	240	233	1	1	21	3	2	4	3	1	3	1	5	1	3	3	3	1	3	3	3	5	2	2	3	2	3	1	1	2	2	2	1	3	3	3	3	1	2	3	6	6	6	4	4	5	6	5	4
422	197	202	1	2	20	2	2	1	3	1	5	2	1	1	3	1	1	1	5	2	3	1	1	1	3	2	3	3	1	1	2	3	4	3	1	2	2	3	2	1	5	6	6	4	6	3	6	4	4
423	222	225	1	1	22	4	4	5	5	5	5	5	4	5	5	5	3	5	4	2	4	4	4	2	2	4	4	4	4	3	2	2	4	3	3	4	4	4	4	5	3	2	3	3	3	3	4	5	2
424	175	176	1	1	22	4	3	3	1	2	4	1	5	3	5	4	3	3	3	1	5	3	3	3	4	3	5	3	4	3	3	3	4	3	5	5	3	3	3	3	4	2	1	1	2	2	4	3	2
425	176	244	1	2	21	3	5	5	5	5	4	4	5	5	5	5	4	4	5	4	5	5	4	4	5	5	4	5	4	5	5	5	5	5	5	5	5	5	5	5	5	5	3	5	5	2	5	5	2
426	243	192	1	1	21	4	4	5	3	3	1	3	5	5	1	3	2	3	3	3	2	5	3	4	4	2	5	3	2	5	4	3	5	5	2	5	2	3	4	3	2	4	1	4	1	4	1	2	1
427	212	190	1	2	20	3	5	1	5	5	1	5	1	5	3	5	3	3	1	3	1	1	2	2	3	2	1	1	3	3	1	2	1	1	1	1	1	3	3	3	4	6	6	5	4	6	4	5	6
428	237	266	1	2	21	4	5	5	5	5	5	5	5	5	5	5	5	5	5	5	5	4	5	5	5	5	4	4	5	5	5	4	4	5	5	4	5	5	5	5	5	7	5	7	7	5	5	7	5
429	178	276	1	1	20	3	5	5	5	5	5	5	5	5	5	5	5	5	5	5	5	5	5	5	5	5	5	5	5	5	5	5	5	5	5	5	5	5	5	5	7	7	6	6	6	6	6	6	7
430	240	203	1	2	19	1	3	4	3	2	1	2	3	5	1	5	3	3	1	5	2	3	3	1	3	1	3	3	3	3	1	4	3	3	3	2	4	3	4	3	4	4	4	5	5	4	2	3	4
431	221	156	1	2	18	1	1	1	3	1	4	1	1	1	3	1	1	3	4	3	1	1	1	1	2	1	3	1	3	1	1	3	2	1	1	1	1	1	3	1	3	6	4	5	6	4	4	5	4
432	236	228	1	1	19	1	4	1	3	2	3	5	3	3	4	3	1	1	3	1	5	3	3	5	5	5	3	4	5	3	3	5	5	5	3	5	5	3	3	5	3	4	4	2	2	4	2	2	4
433	179	143	1	1	21	4	3	5	1	2	3	3	4	3	4	1	3	1	2	3	3	3	1	1	1	1	1	2	1	2	1	2	3	1	1	1	1	1	1	1	4	2	2	4	2	4	4	2	2
434	240	216	1	2	22	4	3	2	3	3	4	4	2	2	5	2	2	3	5	5	4	3	4	3	5	4	4	4	3	5	5	4	4	5	5	5	5	5	4	5	5	3	3	3	3	3	5	3	5
435	209	282	1	2	21	3	5	5	5	4	5	5	5	5	5	4	5	5	5	5	5	5	5	5	5	5	5	5	5	5	5	5	5	5	5	5	5	5	5	5	7	7	7	5	7	6	7	6	7
436	238	185	1	2	19	2	1	1	3	2	3	1	1	1	3	4	4	1	1	3	2	1	2	4	5	3	2	2	3	3	2	1	1	3	4	3	2	3	3	4	7	4	5	4	6	4	4	4	6
437	178	266	1	1	19	2	5	5	5	4	5	4	5	4	5	5	4	5	5	5	4	5	4	4	4	5	5	5	5	5	5	4	5	5	4	5	5	4	4	4	7	5	7	5	6	7	5	7	5
438	223	180	1	1	19	1	4	2	1	3	1	5	1	3	5	5	1	5	1	1	3	3	4	4	3	2	1	1	1	1	3	1	1	3	1	2	3	1	1	3	3	5	4	4	4	4	4	5	4
439	180	157	1	1	22	4	4	3	3	4	1	2	5	2	1	3	1	1	3	3	5	5	1	3	1	1	3	1	3	2	2	1	3	1	1	1	3	1	3	1	4	2	4	4	4	1	2	2	2
440	290	212	1	1	21	3	3	1	4	1	5	1	3	1	5	1	5	1	3	5	4	2	3	3	1	2	3	3	2	3	3	1	4	3	3	4	2	1	5	3	2	4	4	2	2	4	4	2	4
441	208	193	1	1	21	4	3	3	3	3	3	3	3	5	3	3	1	3	3	1	2	3	1	2	1	1	3	3	3	3	2	2	3	2	2	3	1	3	1	1	2	2	2	3	4	2	2	4	3
442	245	260	1	2	18	1	5	1	3	1	1	2	3	3	1	2	3	5	1	5	1	1	4	5	3	4	4	3	4	5	3	4	4	3	3	4	3	3	2	3	6	6	6	7	4	7	6	6	7
443	175	266	1	2	20	2	4	5	5	5	5	4	5	4	4	4	5	4	4	5	4	4	5	4	5	5	5	4	5	4	5	5	5	4	5	4	4	4	4	5	5	7	7	5	5	5	7	7	7
444	181	283	1	1	23	4	5	5	5	5	5	5	5	5	5	5	5	5	5	5	5	5	5	5	5	5	5	5	5	5	5	5	5	5	5	5	5	5	5	5	7	7	7	7	7	7	7	7	6
445	237	190	1	1	20	2	3	5	1	3	2	2	4	4	1	5	3	5	4	3	4	5	3	3	1	1	1	3	2	1	1	3	1	2	3	1	3	1	2	1	4	4	5	4	6	4	4	4	6
446	220	170	1	2	19	2	1	4	5	3	5	2	4	1	5	1	3	3	3	3	5	3	3	1	1	3	3	3	3	3	3	3	1	2	1	1	1	3	3	1	3	2	4	2	4	1	2	4	4
447	239	260	1	2	21	4	5	5	5	5	5	5	4	5	3	5	4	5	5	5	5	5	4	5	5	5	5	5	5	5	5	5	5	5	5	5	5	4	4	5	5	6	6	4	5	6	4	7	5
448	242	198	1	2	22	4	3	5	1	1	1	1	5	3	3	2	3	1	2	1	2	3	3	4	5	5	3	3	3	3	3	5	3	3	5	4	3	3	5	5	2	4	2	4	3	4	3	2	2
449	214	223	1	2	22	4	4	3	2	2	3	3	3	3	2	3	2	1	1	4	1	1	5	5	4	5	3	5	3	3	5	3	5	3	5	3	3	5	3	4	4	4	4	3	2	2	2	2	2
450	174	264	1	1	20	3	5	5	5	5	5	5	5	5	5	5	3	5	5	5	5	5	5	5	5	5	5	4	5	5	4	5	4	5	5	5	5	5	4	5	6	4	7	6	7	6	6	7	4
451	180	202	1	1	18	1	3	5	4	4	3	3	3	3	5	4	4	5	3	4	3	5	2	1	1	4	2	4	1	1	1	2	1	1	4	1	3	2	1	3	4	5	4	2	4	4	2	5	4
452	242	254	1	2	19	1	1	3	1	3	3	3	1	4	2	3	1	3	1	3	1	1	3	5	5	3	5	5	5	5	4	5	4	5	5	5	5	3	4	5	6	4	5	4	4	4	6	6	6
453	176	226	1	1	18	1	1	5	4	3	3	1	3	3	5	3	3	1	3	2	5	5	1	3	3	4	5	2	2	3	1	1	3	3	2	3	3	3	2	3	3	4	3	6	5	4	3	3	5
454	221	196	1	2	20	2	3	4	4	3	1	2	3	2	3	1	5	1	3	5	3	5	1	3	1	3	3	1	1	1	1	3	1	1	2	3	1	1	1	1	6	5	6	4	7	6	4	6	7
455	238	237	1	1	20	3	3	4	5	4	5	3	5	5	5	4	5	5	5	5	5	5	3	3	4	5	3	3	5	4	5	2	3	5	2	5	2	5	3	2	7	4	4	7	6	4	6	7	5
456	174	198	1	1	21	3	3	5	5	5	4	5	5	5	5	4	3	5	5	5	5	3	2	1	1	1	2	2	3	3	2	1	1	3	1	1	3	1	3	1	2	2	2	4	1	2	3	2	4
457	234	217	1	2	23	4	3	3	3	3	3	5	3	3	3	3	3	3	4	5	1	3	3	4	3	3	3	5	3	4	2	3	3	2	2	4	3	5	3	5	4	3	2	2	2	4	2	3	3
458	209	216	1	1	18	1	3	1	1	3	3	3	3	3	3	5	3	3	3	1	5	1	3	1	2	1	1	1	2	4	2	4	1	2	2	2	2	2	3	3	3	5	3	2	4	2	4	4	3
459	184	176	1	2	19	1	3	1	4	5	1	5	3	3	1	5	3	5	3	2	1	2	3	1	3	2	3	1	4	1	3	1	3	2	3	1	4	3	3	4	3	2	5	2	3	2	4	2	4
460	180	255	1	1	19	1	5	4	5	5	5	5	4	5	5	5	5	5	4	5	5	3	4	5	5	3	4	5	5	5	5	5	5	3	5	5	4	5	5	3	4	5	3	4	3	4	3	5	5
461	252	194	1	1	19	2	5	3	3	5	1	5	5	3	1	3	5	5	1	5	2	4	5	4	2	3	2	4	2	2	5	3	5	5	3	3	3	3	3	4	3	3	6	5	3	4	2	4	2
462	226	279	1	2	20	3	5	5	5	5	3	5	5	5	5	5	4	5	5	3	5	5	3	5	5	3	5	5	5	3	5	4	4	5	5	3	5	3	3	3	7	7	7	6	6	6	7	7	7
463	239	274	1	1	21	3	5	5	5	3	4	5	5	5	5	3	5	5	5	5	3	5	5	5	5	5	5	5	5	5	5	5	5	5	5	5	5	5	5	5	6	7	7	7	6	7	6	6	6
464	173	199	1	1	19	1	3	3	4	5	2	5	1	5	5	4	5	4	5	3	3	2	3	2	3	3	3	3	3	3	3	3	5	3	5	4	4	5	3	3	4	3	5	2	4	3	3	4	2
465	180	244	1	2	19	2	5	3	1	3	4	3	3	5	5	5	1	3	2	1	4	3	3	1	3	3	1	3	4	1	3	3	1	3	3	2	3	3	3	4	7	5	5	6	6	6	6	6	7
466	211	218	1	2	19	1	3	5	5	5	2	5	3	3	3	1	3	5	3	5	1	5	5	2	2	5	3	5	2	4	3	5	3	4	3	2	5	3	2	5	2	2	2	2	2	2	4	2	1
467	236	248	1	1	18	1	5	3	3	5	5	5	3	5	3	5	5	5	4	3	5	5	5	5	5	5	5	5	5	5	5	5	5	5	5	5	5	5	5	5	6	5	6	4	4	5	4	6	6
468	180	301	1	2	19	2	5	5	5	5	4	5	5	5	5	5	5	5	5	5	5	5	5	4	5	5	5	4	5	5	5	5	5	5	5	5	5	5	5	4	7	7	7	7	7	7	7	7	7
469	242	311	1	2	20	2	5	5	5	5	5	5	5	5	5	5	5	5	5	5	5	5	5	5	5	5	5	5	5	5	5	5	5	5	5	5	5	5	5	5	6	7	7	5	6	7	6	7	7
470	177	264	1	2	19	2	4	5	5	2	5	2	5	3	5	3	4	2	4	5	5	5	5	5	5	5	5	5	5	5	5	5	5	5	5	5	5	5	5	5	7	7	6	7	6	7	7	6	7
471	230	270	1	2	21	3	5	5	5	5	5	5	5	5	5	5	5	5	4	5	5	3	5	5	5	5	5	5	5	5	5	5	5	5	5	5	5	5	5	5	7	6	7	4	4	6	7	7	7
472	237	243	1	1	18	1	3	5	2	2	1	3	2	5	2	5	4	2	4	5	2	3	5	4	4	3	5	5	4	4	5	5	4	4	5	3	5	3	5	5	2	2	4	3	4	2	4	3	4
473	180	220	1	2	20	2	4	4	4	5	4	4	5	4	2	4	3	5	3	5	5	5	4	4	4	4	2	2	2	2	4	4	4	2	5	2	5	4	4	4	5	5	4	5	5	3	3	3	3
474	207	228	1	2	19	2	1	5	1	3	5	1	3	1	5	3	1	1	3	3	4	5	3	3	3	3	5	5	3	5	5	5	3	3	4	5	5	5	3	3	2	2	2	2	1	2	2	1	2
475	177	143	1	2	20	2	2	3	3	3	4	3	3	3	1	3	1	1	2	1	4	1	1	1	1	1	3	1	3	1	3	3	1	1	1	1	1	1	1	1	3	4	3	5	3	4	2	4	3
476	236	246	1	1	19	1	5	4	4	5	4	4	5	5	5	5	5	5	4	5	5	5	3	5	3	4	5	4	5	3	5	5	4	4	3	5	4	4	4	4	6	4	7	5	5	5	6	4	3
477	174	274	1	2	20	2	4	5	3	5	5	5	5	5	5	3	3	5	5	2	5	5	5	5	5	5	5	5	5	5	5	5	5	5	5	5	5	5	5	5	6	6	7	7	6	7	6	7	6
478	181	238	1	1	20	3	2	3	5	1	3	3	3	3	1	1	3	1	1	5	2	4	4	3	5	5	5	4	4	4	4	3	5	5	3	5	4	5	5	5	2	2	4	4	4	4	2	4	2
479	240	190	1	2	20	3	3	3	1	2	3	3	5	1	1	1	1	1	4	3	4	3	3	4	4	2	4	2	3	3	3	3	1	3	4	3	4	1	2	3	4	5	6	6	4	3	4	6	5
480	224	281	1	1	21	4	5	5	5	5	5	5	5	5	3	5	5	5	4	5	5	5	5	5	5	5	5	5	5	5	5	5	5	5	5	5	5	5	5	5	7	7	6	6	6	7	6	7	7
481	239	205	1	1	19	1	1	5	1	1	1	2	3	1	1	1	3	1	3	1	3	5	3	3	3	3	3	3	3	5	5	4	5	3	3	3	5	3	3	3	6	6	4	4	6	6	6	6	4
482	182	281	1	1	20	3	5	5	5	5	5	5	5	5	5	5	5	4	5	5	5	5	4	5	5	5	5	5	4	5	5	5	5	5	5	5	4	5	5	5	7	7	7	7	7	7	7	7	7
483	173	208	1	2	20	3	5	1	4	4	3	5	1	3	3	3	1	5	3	3	3	1	5	3	5	3	5	3	4	3	4	3	3	3	5	3	4	2	2	3	3	2	4	4	4	2	4	4	2
484	234	251	1	2	21	4	4	5	4	4	3	4	5	3	5	4	3	5	4	3	3	5	5	5	5	5	5	5	5	5	5	5	5	4	5	4	5	4	5	4	5	5	2	5	4	3	5	5	2
485	199	190	1	1	21	3	5	3	3	5	1	5	4	5	2	5	5	4	1	2	2	4	3	3	1	1	4	4	2	3	5	2	4	3	1	4	3	1	1	3	4	1	1	2	2	2	4	1	1
486	178	214	1	2	21	3	2	2	5	2	5	3	3	1	4	1	5	1	5	5	5	1	2	3	1	3	1	2	1	3	2	3	1	3	1	3	1	2	1	3	4	6	7	7	4	5	4	6	4
487	242	170	1	2	21	3	3	2	4	1	1	3	5	1	1	1	5	2	1	5	1	5	3	3	3	3	3	3	5	3	4	3	3	3	4	3	3	4	2	3	4	4	1	4	2	1	2	4	3
488	239	248	1	1	19	2	3	3	3	2	4	5	1	5	3	3	1	2	4	4	5	3	3	3	3	3	3	5	3	3	3	5	5	4	5	5	5	5	4	5	2	4	4	2	2	5	2	4	3
489	280	245	1	1	22	4	3	1	1	5	3	3	1	5	3	5	1	5	1	1	3	1	4	2	4	3	3	5	3	3	4	5	1	3	2	5	3	3	3	3	4	6	6	4	4	4	4	5	5
490	201	178	1	1	21	3	1	2	1	1	5	3	5	1	5	1	2	3	5	3	4	3	1	3	3	3	1	1	2	3	3	1	1	4	4	3	3	4	2	3	4	4	5	4	3	4	4	4	3
491	211	167	1	2	20	2	2	1	3	2	3	1	1	1	1	3	1	2	1	1	3	3	1	3	3	2	3	1	1	3	3	1	2	1	1	1	1	2	3	1	4	2	4	4	4	2	2	2	4
492	237	194	1	2	22	4	1	3	3	1	1	1	3	3	1	1	4	3	1	3	3	3	5	3	5	4	3	5	5	5	5	5	5	3	3	5	5	5	3	5	4	5	4	5	3	4	4	4	2
493	180	267	1	1	21	4	4	4	3	4	1	4	5	3	2	2	4	5	2	5	2	4	5	4	5	4	5	5	4	4	5	5	4	5	5	5	5	4	5	4	5	3	5	5	4	4	5	7	6
494	181	268	1	2	21	4	5	5	5	5	5	5	5	5	4	5	5	5	5	5	5	4	4	4	5	5	5	5	4	4	5	5	5	5	5	4	5	5	5	5	5	5	7	7	6	5	7	7	5
495	240	281	1	1	21	4	5	5	5	5	5	5	5	5	5	5	5	5	5	5	5	5	5	5	5	5	5	5	5	5	5	5	5	5	5	5	5	5	5	5	7	6	6	7	7	7	6	7	7
496	174	291	1	1	18	1	5	5	5	5	5	5	5	5	5	5	5	5	5	5	5	5	5	5	5	5	5	5	5	5	5	5	5	5	5	5	5	5	5	5	5	7	7	5	7	5	6	5	6
497	237	192	1	2	20	2	3	1	3	4	3	3	2	5	3	5	3	5	3	5	4	1	3	4	2	5	2	5	4	3	3	5	5	3	3	2	3	2	3	4	2	2	2	4	2	4	4	3	2
498	221	263	1	2	19	1	4	4	4	4	5	4	4	5	5	4	5	5	5	4	5	4	5	4	5	4	5	5	5	5	4	4	4	5	4	4	5	4	5	4	6	7	7	6	7	5	7	6	7
499	208	233	1	1	20	3	5	4	3	5	5	5	3	3	4	5	3	3	4	2	5	3	2	3	3	1	1	3	1	3	1	1	3	1	1	1	1	3	1	1	6	4	5	6	4	4	6	5	4
500	181	187	1	1	22	4	1	1	5	2	1	1	1	1	2	3	3	3	1	3	3	2	3	1	1	1	2	3	3	2	3	3	1	1	3	3	1	1	3	1	4	4	1	3	4	3	1	4	3
501	177	179	1	2	22	4	1	3	3	1	1	3	3	3	2	3	2	1	2	3	3	5	1	2	3	3	5	3	3	1	3	4	3	2	3	3	3	5	3	3	2	2	2	3	1	1	3	4	2
502	240	224	1	1	23	4	2	3	3	1	4	4	3	3	3	2	1	1	5	5	5	3	5	5	5	3	3	5	5	5	3	5	5	5	4	4	3	3	3	5	3	4	4	2	4	4	4	4	4
503	178	200	1	2	19	1	3	3	3	3	3	3	2	4	1	3	3	4	3	5	3	3	3	3	3	3	3	5	5	3	3	3	3	2	3	2	3	5	3	4	4	4	4	4	3	4	4	6	3
504	240	139	1	1	22	4	1	3	1	2	3	3	1	3	4	2	3	1	3	2	3	1	1	1	1	1	3	1	1	1	3	2	1	1	1	1	1	3	1	1	2	4	4	4	3	4	4	4	3
505	179	132	1	2	18	1	2	1	3	3	3	3	1	1	2	3	3	2	2	5	3	3	1	1	1	3	1	3	1	1	2	1	1	2	1	1	2	3	2	1	4	3	2	4	2	2	4	2	4
506	209	209	1	2	21	3	5	1	5	5	3	4	3	5	5	4	5	4	4	3	4	1	2	4	4	2	4	2	2	3	2	4	2	2	4	2	4	2	2	2	3	5	5	3	5	5	3	4	3
507	223	240	1	1	19	2	3	1	1	3	1	4	1	2	1	3	2	2	1	1	1	1	5	3	4	3	3	5	5	5	5	3	5	5	5	3	3	4	3	5	5	6	4	4	6	6	4	4	6
508	237	185	1	2	20	3	2	1	3	3	1	5	1	3	3	2	5	3	1	3	1	1	1	2	3	3	1	5	3	4	3	1	3	3	3	3	3	2	5	4	4	3	4	4	3	4	6	4	4
509	179	233	1	2	23	4	3	5	3	3	1	1	5	2	1	3	1	3	3	1	1	4	5	5	5	3	3	5	3	5	3	3	3	5	3	3	5	5	5	5	4	2	3	4	2	4	3	4	3
510	236	275	1	2	21	3	1	1	1	3	3	3	1	3	5	3	1	3	4	1	1	1	4	5	5	3	5	5	5	5	5	5	4	5	5	5	5	5	5	5	6	5	6	4	4	4	6	6	4
511	175	184	1	1	19	2	4	1	4	1	2	1	1	3	3	2	3	3	3	2	3	3	4	2	2	5	3	3	4	3	2	5	2	5	4	5	3	3	3	3	4	4	4	4	3	4	2	2	2
512	179	170	1	2	19	1	2	5	4	3	3	3	3	2	1	3	3	3	1	3	1	3	1	1	1	3	3	1	1	1	3	1	3	3	3	1	2	1	1	1	4	3	3	6	4	5	4	4	6
513	208	241	1	1	21	4	3	4	5	2	1	3	5	3	1	1	5	1	3	4	3	5	2	5	3	3	3	2	5	5	3	4	5	3	3	3	2	3	3	3	4	4	6	6	4	4	4	6	6
514	239	175	1	2	18	1	1	3	2	1	1	3	3	1	2	1	3	1	1	3	2	2	2	3	1	2	1	3	1	3	3	4	2	3	3	2	3	3	3	1	2	1	1	2	3	1	2	4	2
515	186	157	1	2	18	1	3	4	3	5	3	2	3	4	2	5	1	2	2	2	1	3	3	4	1	2	1	3	1	2	1	3	1	3	4	2	3	3	2	1	2	4	2	2	2	4	2	3	3
516	223	190	1	1	20	2	3	4	5	5	3	5	1	5	3	3	3	3	2	5	1	1	4	2	5	3	4	3	2	3	2	3	4	3	3	3	3	4	4	2	2	1	1	4	2	2	2	4	4
517	237	209	1	2	21	3	3	3	4	3	3	2	2	1	3	3	1	5	1	5	3	4	3	5	3	4	5	3	3	3	3	5	2	3	5	3	4	4	3	3	6	5	4	4	4	6	4	6	5
518	174	173	1	2	20	2	2	3	5	1	3	1	1	2	3	2	3	3	3	5	3	3	1	4	5	1	3	3	5	1	3	1	3	3	3	3	1	5	3	3	4	2	2	4	2	2	4	4	4
519	236	214	1	2	21	4	3	3	1	3	5	1	2	1	5	1	1	1	5	2	5	1	3	5	5	3	3	3	5	4	5	5	3	3	5	3	3	3	4	5	6	4	5	6	6	6	4	6	6
520	180	201	1	1	19	2	1	1	3	3	2	3	3	2	2	3	5	1	5	2	3	1	2	2	5	3	4	4	4	5	4	5	5	2	4	5	4	5	2	5	5	6	5	3	4	4	4	2	2
521	209	215	1	2	22	4	1	4	3	3	1	1	3	3	1	1	5	3	3	3	1	3	3	3	1	5	5	4	4	1	5	1	4	1	3	4	3	4	3	3	6	6	6	2	4	5	4	3	4
522	219	234	1	1	20	3	5	3	4	3	1	2	3	5	1	3	3	4	1	3	1	3	3	3	3	5	1	4	3	5	1	4	5	5	3	3	4	3	5	3	2	3	5	5	2	4	5	2	4
523	240	182	1	2	19	1	3	3	4	1	3	1	1	2	4	1	3	3	5	5	2	3	5	3	1	3	3	3	3	2	5	3	3	2	3	3	5	2	3	1	5	4	4	5	4	4	2	3	4
524	175	208	1	1	20	3	3	5	1	3	1	4	5	4	4	3	1	1	5	3	5	3	3	3	2	3	1	1	3	3	1	1	3	3	1	1	1	3	1	3	6	4	5	7	5	6	6	6	6
525	238	255	1	2	21	4	5	5	5	5	5	5	4	5	5	5	5	5	5	5	5	5	5	3	3	5	3	3	3	5	4	3	5	3	3	3	4	5	4	5	4	4	6	5	6	4	4	4	4
526	179	235	1	1	20	2	5	3	4	4	2	5	2	5	4	5	5	5	2	5	3	1	4	5	5	4	5	5	5	5	5	4	5	5	5	5	4	4	4	4	5	5	5	5	5	5	5	5	4
527	238	185	1	1	22	4	3	5	1	1	2	3	5	1	3	3	3	1	3	3	3	5	3	5	3	2	3	3	2	4	3	3	3	4	2	3	3	1	2	3	2	2	2	1	2	4	1	2	2
528	211	181	1	1	19	1	2	3	3	1	3	1	3	2	3	1	3	1	4	1	3	3	1	1	3	2	3	1	3	3	3	1	1	1	3	3	3	3	3	1	1	2	2	4	4	2	3	4	2
529	183	277	1	2	21	3	5	3	5	5	5	5	5	5	5	5	3	5	5	5	5	4	5	5	5	5	5	5	5	5	5	5	5	5	5	5	5	5	5	5	7	7	6	7	7	7	7	7	6
530	230	176	1	1	21	3	1	5	1	2	5	3	5	1	5	2	1	3	5	1	3	4	4	4	3	5	4	5	3	3	5	3	5	3	3	2	4	3	3	3	2	2	2	2	2	3	2	2	2
531	241	205	1	1	19	2	3	5	3	5	1	3	4	4	2	4	1	4	4	5	3	5	3	2	3	1	1	2	3	1	1	3	1	3	1	3	3	3	3	2	4	4	5	4	4	5	2	3	4
532	179	190	1	2	20	3	4	5	2	3	2	4	5	3	5	3	3	3	4	2	3	3	3	1	1	1	2	3	1	1	1	1	1	1	1	3	3	1	2	3	4	2	2	2	4	3	2	4	2
533	241	191	1	1	22	4	5	2	5	5	4	5	1	3	3	4	5	3	3	5	2	3	3	2	3	3	3	2	4	3	5	3	3	4	4	3	5	2	4	5	3	2	3	4	4	2	3	3	2
534	235	162	1	2	18	1	4	2	1	2	4	2	1	5	5	5	1	5	5	1	3	1	2	3	3	1	3	1	1	1	1	1	3	3	2	1	1	2	1	3	2	2	2	2	4	1	2	3	2
535	175	168	1	2	21	4	5	2	3	3	3	3	3	5	2	5	1	5	3	1	4	1	1	1	2	3	3	3	1	1	3	2	3	3	1	1	1	3	1	1	2	2	4	3	2	2	2	4	4
536	182	187	1	1	19	1	5	5	3	3	2	3	5	5	1	3	3	4	1	5	4	4	3	3	3	3	1	3	3	4	3	3	3	2	1	4	1	3	1	2	3	6	3	4	4	4	4	4	3
537	210	237	1	2	19	2	5	4	1	3	2	5	3	4	3	3	2	5	3	5	3	4	1	2	1	1	2	1	1	1	3	3	3	3	2	1	3	3	3	1	4	6	6	5	6	5	4	6	4
538	220	201	1	2	19	1	3	1	3	3	3	4	1	3	4	2	3	3	3	3	2	1	2	5	5	3	3	5	3	4	2	3	5	3	3	3	4	3	5	3	4	3	4	3	5	4	3	4	4
539	180	174	1	1	21	3	1	2	1	2	3	1	3	2	1	3	1	1	3	3	1	1	2	3	2	4	3	1	1	2	1	1	4	2	3	3	2	4	2	2	4	4	2	3	2	2	4	2	2
540	242	157	1	2	20	2	1	2	3	1	5	1	1	1	5	1	1	3	5	2	5	4	3	2	1	1	3	1	1	3	1	1	3	1	2	1	1	1	3	1	3	4	4	4	4	3	6	5	6
541	241	208	1	1	23	4	3	5	3	1	2	3	5	3	3	1	3	3	1	5	1	3	3	3	3	3	2	3	5	3	4	3	3	5	3	3	4	5	3	5	3	4	4	5	4	5	6	3	6
542	178	204	1	2	22	4	1	5	3	4	1	3	5	2	4	1	5	2	2	5	2	4	2	2	4	2	2	4	2	3	4	2	3	2	2	4	2	4	4	2	7	6	5	3	5	5	7	5	4
543	174	201	1	2	19	2	3	3	4	5	1	3	3	5	3	5	4	4	3	1	2	3	2	3	4	2	1	1	2	4	1	1	4	4	3	1	2	1	4	3	2	2	3	4	4	4	2	2	2
544	236	224	1	1	19	1	4	1	3	3	4	5	3	5	4	3	3	3	5	5	3	2	4	3	1	3	2	1	3	1	4	2	2	3	1	3	3	1	3	2	3	5	4	3	3	6	5	4	3
545	208	216	1	1	20	2	5	5	5	5	5	5	2	5	5	3	4	3	5	4	5	3	3	3	2	1	3	3	3	2	1	2	1	1	3	3	3	3	1	1	2	3	4	4	3	3	3	3	4
546	221	308	1	2	19	2	5	5	5	5	5	5	3	5	5	5	5	5	3	5	3	5	5	5	5	5	5	5	5	5	5	5	5	5	5	5	5	5	5	5	7	7	7	7	7	6	7	6	7
547	241	214	1	2	20	3	1	2	1	4	3	1	1	1	5	4	1	3	5	1	5	1	3	1	1	1	3	1	3	3	1	1	1	1	3	3	1	3	2	1	4	4	6	6	6	5	6	4	4
548	175	203	1	2	18	1	5	2	3	3	5	4	1	5	3	3	5	5	5	3	5	2	2	2	3	3	3	1	1	1	4	4	3	3	1	2	3	1	3	4	5	4	6	4	6	3	4	4	6
549	179	262	1	2	20	2	4	5	4	5	5	3	5	5	5	3	4	5	5	5	5	5	5	5	5	5	5	5	5	5	5	5	5	5	5	5	5	5	5	5	5	6	6	6	3	5	3	4	3
550	238	267	1	1	18	1	4	5	5	3	2	5	5	5	4	5	5	3	2	5	3	5	5	5	5	5	5	5	5	4	5	4	5	5	5	5	5	5	5	5	7	7	7	7	6	7	7	6	6
551	209	236	1	1	20	3	1	1	4	3	3	1	1	1	1	3	3	1	1	4	1	3	3	3	3	3	1	3	1	1	3	3	1	1	3	3	3	3	2	3	7	7	6	7	4	7	4	7	7
552	236	240	1	1	21	4	2	2	4	2	4	3	2	4	4	3	4	4	2	4	2	2	5	4	5	5	4	5	4	5	5	5	5	4	5	5	4	5	5	5	3	3	5	5	3	3	5	3	5
553	221	187	1	2	20	2	3	5	1	2	2	1	5	1	5	2	3	3	3	1	5	5	4	1	3	1	2	3	3	4	3	4	3	3	5	3	3	2	5	3	4	2	4	1	2	2	2	2	2
554	174	185	1	2	19	1	1	3	4	3	1	3	3	1	3	1	5	2	3	5	3	3	3	3	5	3	3	5	3	3	5	5	5	3	4	3	4	5	3	3	4	2	3	4	4	3	4	4	2
555	178	210	1	2	20	3	5	5	5	5	5	5	5	5	5	5	5	5	4	5	5	5	2	3	3	3	3	2	3	3	3	2	3	4	3	3	2	3	5	2	5	3	5	4	6	4	3	6	3
556	240	161	1	2	21	3	1	3	3	1	3	1	4	3	2	1	2	3	2	3	4	4	2	3	2	4	1	1	4	3	4	1	1	3	2	3	1	2	2	2	4	2	4	2	2	3	4	4	3
557	237	282	1	1	19	1	5	4	5	5	5	5	4	5	5	5	5	5	5	4	5	5	5	5	5	5	5	5	5	5	5	5	5	5	5	5	5	5	5	5	7	7	7	7	7	7	7	7	7
558	209	221	1	2	21	3	3	4	3	2	3	2	2	2	5	2	5	4	2	2	2	2	5	4	4	4	5	4	4	5	4	4	4	3	4	4	5	5	5	5	5	4	7	5	4	5	6	6	4
559	236	227	1	2	22	4	3	5	2	4	5	5	3	4	5	3	4	4	5	1	5	3	3	2	5	4	4	4	5	5	4	3	2	4	2	5	2	3	5	5	4	3	3	4	3	4	4	3	2
560	198	185	1	2	21	4	1	3	3	1	3	1	3	1	2	3	3	2	4	1	4	3	5	5	3	5	4	4	3	5	4	3	3	3	5	3	4	3	3	3	2	2	2	2	4	4	2	3	2
561	173	247	1	1	19	2	4	5	4	5	5	2	3	4	3	5	3	5	3	1	4	5	5	3	3	3	4	3	3	5	3	5	3	3	5	5	5	3	5	3	4	6	5	2	3	4	3	4	2
562	178	252	1	1	21	3	2	4	5	4	1	4	2	2	4	2	4	2	4	4	1	4	5	5	4	4	5	5	4	5	4	5	5	5	5	5	5	5	4	4	5	5	3	5	4	5	7	3	5
563	226	238	1	2	20	3	4	5	5	2	4	2	5	3	5	2	5	3	5	5	3	5	5	5	5	5	5	5	5	5	5	5	3	5	5	5	5	3	5	5	6	4	5	4	6	4	6	4	4
564	241	150	1	2	21	4	1	4	3	1	3	3	1	2	5	2	2	3	5	2	5	4	2	3	3	4	1	3	4	1	3	3	1	2	3	3	4	3	1	3	1	3	4	2	1	2	4	1	2
565	208	294	1	1	19	1	4	4	1	3	5	5	3	3	3	3	1	3	3	1	2	5	3	4	5	5	5	5	5	5	5	5	3	5	5	4	5	5	5	5	6	6	6	6	4	6	6	6	7
566	238	201	1	1	19	2	5	3	5	3	1	5	1	5	2	3	5	4	1	3	3	2	1	3	1	3	3	1	1	1	1	3	1	3	1	1	3	3	1	3	3	2	4	2	4	2	2	4	2
567	180	249	1	1	22	4	5	5	5	4	5	5	5	4	5	5	5	5	5	5	5	5	3	4	3	5	3	3	3	4	3	5	3	5	3	4	3	3	3	3	7	5	7	7	5	6	5	7	6
568	174	232	1	1	20	2	5	3	4	5	4	5	5	5	5	3	3	4	5	5	5	5	5	3	3	4	3	4	5	5	5	3	5	5	5	5	4	5	5	5	4	4	6	4	4	6	4	4	6
569	177	305	1	2	21	4	5	3	3	5	5	5	3	5	5	5	4	5	5	5	5	5	5	5	5	5	5	5	5	5	5	5	5	5	5	5	5	5	5	5	7	7	7	7	7	7	6	7	7
570	236	252	1	2	23	4	5	5	5	5	5	5	4	5	5	5	5	5	5	5	5	5	4	5	3	3	5	4	5	5	3	4	3	4	4	5	4	5	5	3	4	5	4	5	4	5	7	4	6
571	224	137	1	2	21	3	1	4	3	3	3	2	3	1	3	1	3	1	3	3	1	5	1	1	1	1	1	1	1	1	3	3	2	3	1	3	3	3	1	1	2	2	1	4	2	2	2	3	2
572	181	169	1	2	18	1	4	5	3	4	4	1	3	5	5	1	4	3	2	3	2	5	4	3	1	4	2	3	2	2	1	3	3	4	1	4	1	4	3	1	4	2	3	3	4	3	2	2	2
573	173	193	1	1	20	3	3	2	1	2	3	1	3	1	2	1	1	1	4	3	4	3	5	3	3	5	5	5	5	4	3	3	4	5	3	3	4	5	5	4	2	2	1	4	1	1	2	1	4
574	212	176	1	1	19	2	4	2	3	3	4	1	3	1	5	1	4	4	5	5	3	4	2	3	1	1	1	2	1	1	3	2	3	1	1	3	1	2	1	1	2	2	2	2	4	2	2	4	4
575	240	224	1	1	22	4	3	1	1	3	1	3	1	4	1	3	1	3	3	3	3	3	5	3	3	3	3	3	4	4	4	5	3	4	5	4	5	2	5	2	4	2	2	2	4	4	3	5	4
576	179	200	1	1	22	4	1	1	4	1	5	3	1	1	5	3	4	1	3	3	5	3	1	2	1	1	2	4	3	1	3	4	3	4	4	1	3	3	3	5	2	3	3	5	2	2	4	3	4
577	239	251	1	2	20	2	5	5	3	4	5	5	5	4	5	5	3	3	5	5	5	3	5	5	5	5	5	5	5	5	5	5	5	5	5	5	5	5	5	5	6	5	4	4	4	6	4	4	4
578	240	201	1	1	21	4	1	3	1	3	2	3	2	1	1	1	1	1	1	3	2	3	5	3	3	5	5	4	5	5	5	5	3	5	4	3	3	5	3	5	2	4	2	2	2	4	3	4	2
579	220	246	1	1	18	1	5	5	5	5	5	5	3	4	5	5	5	5	5	5	4	5	5	5	5	3	3	5	5	5	5	3	4	5	5	4	3	5	5	4	4	4	3	4	5	3	5	6	3
580	181	260	1	1	19	1	5	4	5	5	4	5	5	5	5	5	5	5	3	5	3	5	5	5	4	4	5	5	5	5	5	5	5	5	5	4	5	5	4	4	6	6	6	4	6	6	4	6	4
581	181	220	1	1	21	3	5	5	2	3	2	3	5	5	2	2	1	5	1	1	3	3	3	2	5	3	4	3	3	3	4	3	4	3	5	5	2	2	5	3	4	4	3	3	2	5	5	4	4
582	178	209	1	1	18	1	4	1	2	5	3	5	1	3	1	5	2	5	1	1	1	3	1	1	3	2	2	3	3	1	2	3	1	1	1	2	1	1	1	1	6	6	6	4	7	5	4	4	4
583	208	266	1	2	20	2	4	5	4	3	2	4	5	4	5	4	5	2	2	5	4	5	4	5	5	5	4	4	5	5	5	5	4	5	5	4	5	5	4	5	6	5	5	7	7	5	6	5	7
584	241	260	1	1	22	4	5	4	2	5	2	5	5	4	4	5	2	4	4	3	3	3	5	4	4	4	4	2	3	3	2	5	4	5	3	4	2	4	4	4	5	5	5	5	5	5	5	6	6
585	237	184	1	1	20	3	3	3	2	3	1	3	1	3	1	3	4	3	3	5	1	1	2	2	4	1	4	4	1	1	3	3	1	2	2	3	3	1	1	3	3	5	4	4	4	3	5	6	5
586	237	183	1	1	22	4	2	3	5	5	3	3	2	3	3	3	5	3	3	4	2	2	1	2	3	3	1	1	4	3	2	2	2	3	3	1	3	3	1	3	4	3	4	4	4	3	3	3	2
587	223	207	1	2	19	1	1	2	5	1	3	3	1	2	3	2	3	1	5	5	2	2	1	1	1	3	3	2	1	1	3	3	1	1	3	1	3	3	3	2	4	4	6	6	4	6	7	7	6
588	174	250	1	1	21	4	4	5	3	2	1	2	4	3	1	1	1	1	3	3	1	5	5	5	4	5	4	3	4	3	3	5	5	5	5	5	5	3	5	3	6	6	6	6	6	6	4	4	4
589	184	162	1	1	19	2	3	3	3	3	3	3	1	3	5	1	2	3	3	3	5	3	1	3	1	1	2	1	1	1	3	2	1	1	1	3	1	3	1	1	2	2	5	4	4	2	4	4	2
590	181	236	1	1	19	1	1	5	3	1	1	1	3	3	4	1	1	1	4	2	3	3	3	3	5	3	5	3	5	3	4	3	5	5	3	5	3	3	5	4	5	4	5	4	2	3	4	2	4
591	208	176	1	1	20	3	3	4	3	3	1	5	3	4	1	5	5	5	3	5	3	5	1	1	1	2	1	3	3	1	1	1	1	1	3	1	1	1	3	2	2	4	2	4	2	4	4	2	4
592	241	250	1	2	18	1	5	5	3	4	3	4	3	3	1	5	3	4	2	5	4	4	3	2	3	5	1	5	2	3	3	3	3	2	3	1	4	4	4	3	6	5	5	4	4	6	4	6	4
593	237	231	1	2	21	3	1	1	3	3	3	3	3	1	3	3	5	4	1	2	3	3	3	1	5	3	2	3	3	3	1	4	5	1	5	1	2	3	3	1	5	4	4	6	5	4	6	4	4
594	174	220	1	2	22	4	3	3	3	3	3	2	3	3	3	2	3	3	1	3	1	3	5	4	3	3	5	5	4	5	5	5	5	5	5	5	5	5	5	3	4	6	5	4	6	4	4	4	4
595	182	216	1	1	20	2	5	1	1	5	1	3	3	4	3	3	2	5	3	1	2	1	5	5	5	4	5	5	5	5	5	5	5	5	4	3	3	3	5	5	2	4	4	2	2	3	4	2	4
596	239	201	1	1	23	4	1	2	1	1	5	3	3	1	3	1	1	3	3	1	5	5	3	4	5	5	3	5	5	5	3	4	5	4	5	5	5	5	3	4	3	2	4	2	3	5	5	4	4
597	181	155	1	1	19	2	3	3	1	1	4	3	3	4	5	3	1	2	2	1	5	1	1	1	3	1	1	3	3	1	3	1	1	1	2	1	3	1	3	1	2	4	4	3	3	4	3	2	5
598	220	188	1	1	19	2	5	3	2	3	3	3	1	4	3	3	1	2	1	1	2	3	1	2	3	3	3	5	4	2	3	3	1	5	2	4	2	3	3	1	2	1	1	2	4	2	1	4	2
599	209	254	1	2	21	3	2	3	1	2	4	2	4	1	3	1	3	1	3	3	3	2	3	3	3	4	3	5	3	3	3	5	5	5	5	5	3	5	3	3	5	4	4	4	6	6	4	4	6
600	175	173	1	1	18	1	4	3	3	1	3	3	1	2	4	1	1	1	2	1	3	3	1	3	1	3	1	1	1	3	1	1	1	2	1	1	3	3	1	1	4	6	6	4	4	4	4	6	5
601	181	221	1	1	20	3	2	1	3	2	4	3	1	1	5	2	4	3	2	4	4	3	5	3	2	3	2	4	4	3	4	4	5	3	3	5	3	3	3	5	4	2	4	4	3	4	4	4	2
602	245	159	1	1	19	1	2	5	3	2	4	4	3	1	2	2	4	1	1	5	1	5	1	1	1	2	3	1	1	1	1	3	3	3	3	1	1	1	1	1	1	2	4	4	1	1	1	3	1
603	238	200	1	2	21	4	3	4	3	5	2	5	1	5	1	5	5	4	3	5	4	3	3	4	3	4	3	1	3	5	4	1	4	3	4	2	3	3	3	1	4	4	4	4	3	4	4	4	2
604	182	235	1	1	20	2	5	5	5	5	5	5	5	5	2	5	5	5	3	5	3	5	3	5	5	3	5	3	5	3	5	5	5	3	5	5	5	3	3	3	3	3	5	4	5	4	3	5	6
605	221	204	1	1	20	2	2	4	5	2	2	2	5	2	2	1	2	1	4	2	4	4	2	1	1	3	1	4	4	2	3	4	3	2	2	4	3	2	4	2	5	7	5	7	7	7	7	5	5
606	238	209	1	2	18	1	3	3	3	1	3	1	1	1	4	3	3	3	3	2	3	3	2	3	1	1	1	1	1	1	1	3	3	2	2	3	2	1	1	1	5	4	4	4	6	6	4	4	6
607	209	249	1	2	18	1	4	5	5	5	3	5	5	4	5	5	4	5	3	5	5	5	5	5	5	5	5	5	5	5	5	5	5	5	5	5	5	5	5	5	4	4	4	6	6	4	6	4	5
608	175	265	1	1	19	1	5	2	4	3	4	3	3	1	4	3	1	3	3	1	3	3	3	4	4	3	4	3	5	3	4	3	3	5	5	5	5	5	3	3	6	6	4	6	5	6	4	6	5
609	188	278	1	1	21	3	5	4	4	5	5	5	5	4	4	5	5	5	5	5	5	5	5	4	4	5	5	4	5	5	5	5	4	4	5	5	5	4	5	5	7	7	7	7	5	7	7	7	5
610	177	194	1	1	20	3	3	2	5	3	2	1	3	5	4	2	5	3	2	3	2	1	4	3	3	5	3	3	3	5	5	3	3	4	5	3	5	5	3	3	2	4	4	2	4	2	4	4	2
611	244	276	1	2	19	2	5	5	5	5	5	5	5	5	5	5	5	5	5	5	5	5	5	5	5	5	5	5	5	5	5	5	5	5	5	5	5	5	5	5	6	6	6	6	7	6	6	6	7
612	237	274	1	1	22	4	5	3	5	3	5	5	5	5	5	3	5	5	5	5	5	3	5	5	5	5	5	3	5	3	4	5	4	5	5	4	5	4	5	3	7	7	6	5	7	7	6	4	7
613	223	213	1	2	20	3	3	5	3	2	5	3	5	2	5	5	2	3	4	1	3	3	3	5	3	3	3	5	5	5	3	5	5	5	4	5	5	5	3	5	4	2	4	3	2	4	3	4	2
614	236	182	1	1	19	1	4	1	2	3	4	5	2	2	1	2	1	4	1	3	2	3	3	3	1	1	1	1	3	3	3	3	2	3	2	2	3	1	4	4	4	2	4	1	2	3	1	2	3
615	209	243	1	2	19	1	5	2	4	5	2	4	2	5	5	4	4	5	3	5	5	2	5	4	5	4	4	3	4	5	4	5	3	4	3	4	4	3	4	5	3	5	3	3	5	3	3	3	3
616	174	261	1	2	19	2	5	5	2	2	2	2	5	4	1	5	4	4	1	2	2	5	5	4	4	5	4	4	4	5	4	5	4	4	5	2	5	4	4	5	5	4	5	7	7	6	7	7	5
617	182	175	1	1	21	4	1	1	1	2	1	1	1	3	2	3	2	2	1	1	1	1	3	4	5	2	3	3	2	3	5	3	1	2	4	3	5	3	3	3	5	3	5	4	4	6	4	4	5
618	178	268	1	2	21	3	3	3	4	5	5	4	3	5	5	4	3	5	5	4	5	5	5	4	5	5	5	5	3	4	5	5	5	5	5	4	5	4	3	5	7	7	6	6	7	7	7	7	7
619	241	277	1	1	20	2	5	5	5	5	5	5	5	5	3	5	5	5	4	5	3	5	5	5	5	5	5	5	5	5	5	5	5	5	5	5	5	5	5	5	6	6	7	6	6	7	7	6	7
620	221	184	1	1	21	3	5	5	2	4	4	3	4	5	3	5	3	3	1	3	3	5	1	1	1	1	2	2	2	1	1	1	1	3	1	2	1	2	1	1	3	2	1	1	4	2	3	4	1
621	181	256	1	1	20	2	4	1	4	5	4	5	4	5	4	5	4	4	4	4	4	1	5	5	5	5	5	5	4	4	5	5	5	5	5	5	4	4	4	5	6	5	5	7	4	4	5	7	4
622	210	219	1	2	19	2	2	4	4	2	4	2	5	1	4	2	4	4	4	5	5	5	5	4	5	5	4	5	4	5	4	5	4	3	3	5	3	5	3	5	5	3	3	5	5	3	5	3	3
623	235	198	1	2	19	2	3	3	3	1	4	3	2	1	2	2	4	1	4	5	4	5	3	4	4	3	3	5	3	2	1	3	3	3	1	3	4	3	3	3	6	6	6	4	4	2	3	4	4
624	183	202	1	1	22	4	1	5	5	3	4	1	4	1	1	3	2	1	1	4	3	5	3	3	1	2	1	1	1	3	1	2	2	3	1	2	1	2	3	1	4	4	4	6	7	4	5	6	4
625	178	204	1	1	21	4	3	5	1	4	3	2	3	3	5	4	3	3	5	3	5	1	2	3	1	3	3	1	3	2	1	3	3	1	1	1	3	3	3	3	4	6	4	6	4	5	5	5	4
626	174	279	1	1	20	3	5	5	5	5	5	5	5	5	5	5	5	5	5	5	5	5	5	5	5	5	5	5	5	5	5	5	5	5	5	5	5	5	5	5	6	7	6	6	6	6	7	7	6
627	227	188	1	1	21	4	3	1	3	3	3	5	1	5	1	3	3	5	1	3	3	2	5	3	3	3	1	3	4	3	5	3	3	3	2	5	3	3	3	3	4	2	2	3	2	2	3	2	5
628	179	167	1	1	19	1	3	5	3	1	3	2	3	1	4	2	3	1	3	5	2	3	1	1	1	1	3	3	1	3	1	3	1	3	1	2	2	1	1	1	4	4	2	4	3	2	6	4	6
629	178	262	1	1	22	4	5	5	5	5	5	3	5	3	3	5	5	3	2	5	3	5	5	5	5	5	5	5	5	5	5	3	4	5	5	4	5	5	3	5	7	7	7	7	6	6	7	6	7
630	212	175	1	1	20	2	3	4	3	1	3	2	5	2	5	4	5	3	3	5	3	3	4	3	2	4	4	1	1	4	1	3	3	3	1	4	1	2	3	2	2	4	4	2	4	2	2	4	4
631	254	264	1	1	20	3	5	5	5	5	5	3	5	5	5	3	5	3	5	5	5	5	5	5	4	5	5	5	5	5	5	5	5	5	5	5	5	5	5	5	6	7	5	4	7	7	7	4	4
632	243	268	1	2	18	1	5	4	4	5	5	4	5	4	5	4	4	4	5	5	5	5	5	5	4	4	5	4	4	5	4	5	5	5	5	5	4	5	5	5	7	7	7	6	7	5	5	7	5
633	237	204	1	2	20	2	1	3	1	1	5	1	4	3	3	1	1	2	3	3	3	3	1	1	1	1	1	3	1	1	1	3	1	3	3	1	1	1	3	3	6	5	6	4	6	6	3	4	4
634	174	196	1	2	21	3	5	3	3	4	1	5	3	5	3	4	3	5	1	4	1	3	1	2	3	1	1	3	1	1	1	1	3	1	3	2	1	1	1	1	4	2	4	4	4	1	4	4	2
635	183	208	1	2	19	2	5	1	3	5	4	3	2	5	5	5	3	5	3	4	4	1	3	5	2	4	5	2	5	5	2	4	4	3	3	5	3	5	3	3	1	2	1	2	1	1	3	1	1
636	180	151	1	1	18	1	3	2	2	1	1	1	3	1	1	1	3	2	1	3	3	5	1	3	1	2	4	2	4	3	4	1	4	3	2	3	3	1	2	3	2	1	3	2	1	1	2	2	1
637	209	208	1	2	20	3	3	5	3	5	1	5	5	5	3	3	3	5	1	2	1	5	2	1	3	3	1	1	1	2	2	1	1	2	3	1	1	3	3	1	2	4	2	2	4	5	4	5	2
638	225	269	1	2	22	4	5	5	4	4	5	5	4	4	4	5	4	5	5	5	5	5	5	5	4	5	4	5	5	4	5	5	5	5	5	5	4	5	4	4	5	7	5	7	7	7	7	7	5
639	232	287	1	1	19	1	4	5	5	5	5	4	5	4	5	5	5	4	5	5	5	5	5	5	5	5	5	5	5	5	5	5	5	5	5	5	5	5	5	5	6	7	7	7	7	6	7	7	7
640	252	169	1	1	21	3	3	3	2	3	5	1	2	1	5	1	1	1	5	1	4	1	3	1	1	1	1	2	3	3	1	3	1	2	1	1	1	3	1	2	4	4	4	4	3	3	4	4	4
641	237	265	1	2	20	3	3	5	4	5	5	3	5	2	5	5	3	5	5	3	5	5	5	5	5	5	5	5	5	5	5	5	5	5	5	5	5	5	5	5	6	7	6	7	7	5	6	7	6
642	177	187	1	2	21	4	3	3	3	3	1	2	5	2	2	2	4	4	1	2	2	5	2	3	1	4	5	1	5	3	3	3	1	3	5	3	4	2	2	4	4	3	6	5	4	3	4	2	2
643	177	202	1	2	19	1	2	1	3	3	3	5	3	4	5	3	5	4	3	3	3	2	3	3	5	5	2	3	3	3	3	4	2	4	3	5	3	3	3	3	3	3	5	6	2	6	4	6	3
644	178	173	1	2	20	2	5	3	3	5	2	3	3	2	1	3	1	3	1	1	1	1	1	1	3	3	3	3	1	2	1	1	2	1	1	1	3	1	1	3	5	2	4	5	3	5	2	2	2
645	209	194	1	2	21	3	3	5	3	5	3	3	5	5	5	5	1	3	3	1	3	5	1	1	3	1	2	3	1	1	1	1	3	1	3	2	1	1	1	3	3	4	2	2	4	3	2	4	2
646	223	299	1	2	23	4	5	5	4	5	5	4	5	5	5	5	5	4	5	5	5	5	5	5	5	5	5	5	5	5	5	5	5	5	5	5	5	5	5	5	7	7	7	7	7	7	7	7	7
647	174	241	1	2	22	4	3	1	1	4	3	5	1	2	3	5	1	5	2	1	1	4	3	2	1	3	5	3	1	5	4	4	3	1	3	1	1	3	3	5	5	6	6	6	6	4	6	4	4
648	243	257	1	2	21	4	5	3	5	4	3	5	2	5	3	5	5	4	2	5	2	5	5	5	5	5	5	5	5	5	5	5	5	5	5	5	5	5	5	5	6	6	6	6	7	4	6	5	5
649	246	149	1	1	19	2	2	5	3	2	3	3	5	3	3	3	1	3	1	2	1	4	1	3	1	3	3	1	3	1	1	1	3	1	1	3	1	1	2	1	2	3	4	2	2	4	4	1	2
650	236	183	1	1	21	3	1	5	3	1	1	1	3	3	3	1	3	1	3	3	3	3	1	3	1	1	1	3	1	3	1	3	1	2	3	3	2	3	1	1	6	4	4	4	6	4	6	4	6
651	177	217	1	1	19	2	2	5	2	3	3	2	5	2	2	4	3	4	4	2	2	2	5	4	5	4	5	4	5	4	5	4	4	5	4	5	4	4	5	4	3	3	3	4	3	5	5	3	3
652	181	191	1	2	20	3	2	1	1	1	3	1	2	1	3	1	1	3	5	2	2	3	1	3	2	1	2	4	3	3	1	3	3	3	3	3	4	3	1	1	4	6	6	4	6	6	6	6	4
653	210	239	1	1	21	4	4	1	3	3	3	5	3	3	3	3	5	5	1	5	2	3	5	5	4	5	5	5	3	3	3	4	5	5	3	5	3	3	5	3	4	4	6	6	5	4	4	6	5
654	174	201	1	1	22	4	3	1	3	3	1	5	1	3	1	3	5	4	3	5	2	1	1	1	1	1	3	4	3	2	1	3	1	2	2	3	4	3	4	3	2	4	3	2	4	2	2	4	4
655	222	258	1	2	18	1	2	5	3	2	3	4	5	2	2	1	1	1	2	4	2	5	5	4	4	2	2	5	4	5	3	4	3	2	4	4	3	4	3	4	7	6	7	7	5	7	7	6	7
656	178	249	1	1	20	2	4	3	5	5	3	1	3	1	3	4	5	5	1	5	3	3	1	1	3	4	3	2	3	1	4	2	4	2	3	2	1	2	3	2	6	6	4	7	6	6	5	7	4
657	183	233	1	1	21	3	4	1	1	3	3	4	1	5	3	3	1	3	3	3	2	1	5	5	4	5	5	3	5	4	4	4	5	4	5	5	3	5	5	5	4	2	4	2	4	2	2	2	2
658	240	221	1	1	18	1	3	2	2	3	2	2	2	3	1	5	1	4	1	1	4	3	5	5	5	3	5	5	5	5	4	5	5	5	5	4	5	4	3	3	3	4	6	4	6	2	4	6	2
659	239	219	1	2	20	2	3	1	3	5	1	5	1	4	3	4	2	5	2	3	1	1	1	1	1	1	4	3	3	4	3	2	2	3	1	3	1	3	4	4	3	4	4	3	6	3	6	6	4
660	236	273	1	1	21	4	4	5	4	5	4	4	4	4	5	5	2	5	5	2	5	4	5	5	4	5	4	5	5	5	5	5	4	4	5	5	4	4	4	5	7	5	7	7	5	7	7	7	7
661	208	267	1	1	22	4	5	5	4	5	5	4	4	5	4	4	4	5	4	5	4	4	4	4	5	5	4	5	4	5	5	4	5	5	5	4	4	4	5	4	5	7	7	6	7	7	6	7	5
662	222	201	1	2	19	1	5	1	1	3	3	3	3	3	2	3	2	5	4	1	2	3	4	3	1	3	1	1	1	3	2	3	4	3	2	3	3	3	2	4	6	4	4	3	4	6	3	6	3
663	233	240	1	2	18	1	4	5	4	3	4	4	4	2	2	4	4	4	2	2	3	4	5	3	4	3	5	4	5	3	5	5	4	4	4	5	3	4	4	5	7	5	6	7	6	5	6	7	7
664	179	268	1	2	20	3	5	5	5	5	5	5	5	5	5	5	5	5	5	5	5	5	5	5	5	4	5	5	4	5	5	5	5	5	4	5	5	5	5	5	6	4	4	4	5	4	7	4	5
665	221	253	1	2	19	1	5	5	4	5	5	5	5	5	5	5	5	5	5	5	5	5	2	3	4	5	3	3	3	3	5	2	5	3	4	3	3	2	3	5	7	7	7	6	7	6	7	7	6
666	239	238	1	1	20	3	4	3	5	4	5	5	5	3	5	3	5	4	3	5	5	3	3	3	5	5	2	5	3	3	2	2	4	5	4	3	3	2	3	4	7	7	7	6	7	6	7	6	6
667	245	252	1	2	19	1	5	3	3	5	5	5	2	5	5	5	1	3	5	1	3	3	5	5	3	4	3	3	5	3	3	3	3	5	3	4	3	3	3	5	2	5	3	3	4	6	3	4	5
668	235	169	1	1	22	4	5	1	5	5	3	5	3	5	2	5	5	5	1	5	1	3	3	1	1	3	3	3	1	2	1	3	1	2	1	1	1	2	3	3	2	2	4	4	2	2	2	4	2
669	208	200	1	1	18	1	1	4	1	2	3	4	3	1	5	3	3	1	3	1	5	3	5	5	5	3	4	3	5	5	3	5	3	5	5	5	3	3	3	5	4	3	5	4	3	2	4	2	4
670	177	178	1	2	21	3	2	3	1	3	5	1	5	1	5	1	1	4	4	1	4	4	1	1	1	3	2	1	1	2	1	1	1	1	2	1	1	1	1	3	2	4	4	2	2	2	5	6	4
671	208	219	1	1	19	1	1	3	5	5	3	3	1	2	1	4	5	3	2	4	2	1	2	1	1	1	1	1	2	1	1	1	1	1	3	1	1	3	3	1	5	7	4	5	6	4	6	7	6
672	220	252	1	1	19	2	3	5	5	3	5	5	5	3	5	5	5	5	3	5	3	3	5	5	5	5	5	5	5	5	5	5	5	5	5	5	5	5	5	5	4	4	6	4	6	5	4	4	4
673	182	195	1	2	19	2	3	3	3	3	5	3	3	3	4	5	1	5	5	1	3	1	3	3	4	3	3	3	3	2	2	4	5	5	3	3	4	5	5	2	2	4	2	4	5	4	3	4	3
674	237	198	1	1	21	3	3	4	3	3	3	4	5	1	1	1	3	2	1	3	1	3	1	3	1	3	1	1	1	3	2	3	1	1	1	1	1	1	2	1	6	4	3	4	6	4	5	4	6
675	235	200	1	1	19	1	3	1	5	4	1	3	2	4	1	3	3	3	3	4	3	3	1	3	1	2	1	2	2	3	1	1	2	1	2	1	2	1	3	1	5	6	2	6	4	4	5	4	5
676	242	251	1	1	19	2	5	5	3	5	3	4	5	5	5	5	5	5	5	5	5	5	5	5	4	4	5	3	3	4	4	4	3	3	3	4	3	5	5	3	7	7	4	4	7	6	6	7	7
677	208	208	1	1	19	1	1	5	3	3	3	2	2	1	5	3	4	1	5	3	3	4	2	4	5	4	2	4	5	5	3	2	2	2	2	2	4	4	5	4	3	4	5	6	4	4	4	4	4
678	178	215	1	2	21	4	2	2	2	2	4	4	3	3	4	2	5	2	3	4	4	3	5	5	5	5	5	4	4	4	4	5	5	5	5	4	4	5	4	5	3	3	3	5	3	4	5	4	5
679	194	270	1	2	19	2	5	5	5	3	5	3	5	5	5	5	4	3	5	5	5	5	4	5	4	4	5	5	5	5	4	5	3	5	5	4	5	3	4	5	7	7	7	6	7	7	7	7	7
680	180	229	1	2	20	2	3	3	5	4	4	5	4	4	2	5	3	4	4	3	2	5	5	5	5	5	4	5	4	5	4	5	5	4	5	5	5	5	5	5	3	4	3	5	4	3	5	5	5
681	221	279	1	1	20	2	5	5	5	5	5	5	5	5	5	5	5	5	5	5	5	5	5	5	5	5	5	5	5	5	5	5	5	5	5	5	5	5	5	5	6	6	6	6	7	7	6	6	7
682	237	258	1	2	21	4	1	3	3	3	5	1	3	2	3	3	3	1	3	4	5	1	5	3	5	3	5	5	5	5	3	4	5	3	5	5	5	4	3	3	4	6	4	7	6	7	6	5	6
683	237	174	1	1	19	2	3	3	1	3	3	3	5	2	3	3	3	2	3	1	3	5	4	3	3	3	2	5	4	5	5	3	3	5	5	2	5	3	5	3	2	1	2	1	4	1	1	2	2
684	240	183	1	1	20	2	1	1	3	3	2	2	3	1	1	1	3	1	2	5	4	3	1	2	3	1	3	1	1	1	1	3	1	2	1	1	3	1	1	1	2	2	4	4	4	3	4	5	3
685	174	256	1	1	20	2	4	3	5	5	5	5	4	5	5	5	3	4	5	5	5	4	5	5	5	3	5	5	3	5	5	5	5	5	5	5	5	3	3	5	7	7	5	5	5	6	5	6	7
686	221	266	1	2	22	4	5	5	5	5	3	5	5	5	5	5	5	5	3	3	5	5	5	5	4	4	4	5	5	5	5	4	5	5	5	5	5	5	5	5	6	6	7	5	7	6	6	5	7
687	181	180	1	1	20	3	2	2	3	1	4	2	1	2	2	3	3	1	3	5	3	1	2	3	2	3	3	1	2	1	1	3	3	3	2	3	1	1	3	3	4	7	6	6	5	4	6	6	4
688	221	282	1	2	20	3	5	5	5	5	5	5	5	5	5	5	5	5	5	5	5	5	5	5	5	5	5	5	5	5	5	5	5	5	5	5	5	5	5	5	7	7	7	7	7	7	6	6	6
689	178	278	1	2	19	1	5	5	5	5	5	5	5	5	5	5	5	5	5	5	5	5	5	5	5	5	5	5	5	5	5	5	5	5	5	5	5	5	5	5	7	7	5	7	7	7	5	5	6
690	180	170	1	1	21	3	5	1	2	5	1	3	3	3	2	4	2	3	4	1	4	3	3	3	3	3	3	1	1	3	1	3	1	3	1	2	3	1	3	3	1	4	3	4	1	2	1	2	1
691	235	250	1	1	20	2	3	2	2	2	1	1	3	1	2	1	3	1	3	4	1	1	4	5	5	5	3	3	4	5	5	5	5	3	5	5	3	5	4	5	4	4	6	4	5	6	4	6	4
692	237	190	1	1	22	4	5	3	3	5	1	3	4	5	2	3	3	4	2	2	1	3	3	1	1	4	4	2	2	3	3	3	1	1	1	3	3	3	2	4	4	6	5	3	5	4	4	6	6
693	240	186	1	1	20	3	5	5	1	5	1	5	5	3	1	3	1	5	1	1	1	3	3	3	3	3	4	3	5	5	3	5	5	5	5	5	5	5	3	3	1	2	4	3	4	2	2	1	2
694	212	182	1	1	19	2	3	1	3	3	3	3	1	3	1	1	1	5	2	3	3	1	3	4	5	3	3	5	5	3	5	5	3	5	5	5	5	3	5	3	4	2	2	2	4	3	1	2	1
695	225	195	1	2	21	3	1	3	3	3	3	3	2	2	3	2	5	2	4	5	3	1	3	3	4	3	1	4	1	3	4	3	4	1	3	3	2	4	5	3	5	4	4	4	6	3	5	6	4
696	179	273	1	2	19	2	4	3	5	4	5	5	2	4	4	5	5	4	4	5	4	2	4	4	4	4	4	5	4	4	4	4	4	4	4	5	3	3	3	3	5	5	5	7	5	5	7	7	5
697	178	278	1	1	18	1	5	3	5	5	5	5	5	5	5	5	4	5	5	3	5	5	5	5	5	5	5	5	5	5	5	5	5	5	5	5	5	5	5	5	6	7	7	7	7	7	7	7	6
698	236	278	1	2	20	3	5	5	2	5	3	5	5	5	5	5	5	5	5	3	4	3	4	4	4	5	5	4	5	5	5	5	5	5	5	5	5	5	5	5	6	7	6	7	7	6	7	6	7
699	237	226	1	1	18	1	1	5	3	3	2	1	2	3	3	3	2	3	1	1	1	4	1	3	1	3	3	1	1	3	4	1	2	1	2	1	1	2	1	3	4	6	6	6	6	4	5	6	6
700	204	276	1	2	20	2	5	5	5	5	5	5	5	5	5	5	5	5	5	5	3	4	5	5	5	5	5	5	5	5	5	5	5	5	5	5	5	5	5	5	7	6	5	6	5	6	5	6	5
701	242	178	1	1	21	3	5	3	2	5	1	5	3	3	3	5	4	5	3	2	3	3	3	5	3	3	3	3	4	4	3	3	3	3	3	3	5	3	3	3	1	4	2	2	3	2	4	2	1
702	220	199	1	1	21	4	1	5	3	3	3	1	5	1	3	1	1	2	3	1	5	5	3	3	2	1	1	1	1	1	1	2	1	2	1	1	3	2	1	3	3	6	3	4	4	4	4	4	4
703	179	278	1	2	20	2	3	5	2	4	3	3	4	1	3	3	3	1	4	2	4	3	3	5	3	4	5	5	3	4	3	3	4	5	5	5	5	3	5	3	4	6	6	4	5	6	6	4	6
704	180	244	1	2	19	1	3	3	3	3	1	5	2	5	1	5	3	5	1	1	1	1	3	5	3	5	3	2	3	5	5	2	4	3	5	5	2	5	5	2	5	6	4	6	4	4	6	6	5
705	179	201	1	2	20	3	2	3	4	2	5	2	3	2	4	5	3	3	5	2	5	3	5	4	2	3	4	2	4	3	2	2	2	5	2	3	5	3	4	2	7	4	7	5	3	4	4	3	5
706	208	262	1	2	20	3	3	2	3	4	5	3	1	4	5	1	1	1	4	3	2	3	3	2	5	4	5	3	4	5	4	3	3	3	2	3	5	5	5	3	4	5	6	4	6	6	6	4	4
707	239	185	1	2	21	3	3	2	1	5	3	5	1	3	2	2	3	3	2	3	1	4	5	3	5	3	2	4	3	3	3	5	3	3	2	5	4	3	3	3	2	4	4	2	2	2	4	4	4
708	239	282	1	2	19	1	5	5	5	5	5	5	5	5	5	5	5	5	5	5	5	5	5	5	5	5	5	5	5	5	5	5	5	5	5	5	5	5	5	5	7	7	6	6	7	7	6	7	7
709	248	242	1	1	21	4	3	4	3	3	3	5	4	5	3	5	3	3	5	4	3	3	4	3	3	2	1	1	2	1	3	1	1	2	3	1	1	3	3	3	6	3	6	6	5	4	6	3	4
710	179	225	1	2	20	3	1	1	5	3	5	3	2	1	5	1	3	3	5	3	5	1	2	1	4	3	2	3	3	1	5	3	2	3	2	3	3	2	1	3	6	4	4	4	4	5	5	6	3
711	221	281	1	2	22	4	5	5	5	5	5	5	5	5	5	5	5	5	5	5	5	5	5	5	5	5	5	5	5	5	5	5	5	5	5	5	5	5	5	5	7	7	6	7	7	7	6	7	6
712	179	290	1	1	19	2	5	5	5	5	5	5	5	5	5	5	5	5	5	3	5	5	5	5	5	5	5	5	5	5	5	5	5	5	5	5	5	5	5	5	7	7	7	7	6	6	7	6	6
713	169	188	1	2	21	3	2	1	2	3	1	3	1	3	1	3	2	1	3	5	1	1	5	3	4	5	3	3	3	3	3	4	5	5	4	4	5	5	5	5	2	1	2	2	2	1	4	4	2
714	208	228	1	1	21	3	1	2	1	3	3	1	5	1	5	3	3	3	5	1	5	3	4	3	1	4	1	1	1	3	1	3	1	4	3	2	2	3	3	2	6	6	6	6	6	6	4	7	5
715	183	151	1	2	21	3	3	4	3	2	3	3	2	2	5	1	5	1	3	3	1	4	1	1	1	3	2	1	1	1	1	3	3	3	3	1	1	3	1	3	2	2	4	4	4	3	2	4	4
716	234	150	1	1	19	1	1	3	3	1	1	3	3	2	1	2	3	1	3	1	1	3	1	3	3	1	1	1	1	2	3	1	1	3	2	3	3	1	1	1	2	2	4	2	4	2	4	4	3
717	180	239	1	1	20	2	3	4	5	2	4	5	5	2	4	5	4	5	5	5	5	3	4	4	2	2	2	4	4	5	2	4	4	5	3	2	3	4	4	4	6	5	7	6	7	7	5	5	7
718	242	253	1	2	19	2	3	1	3	5	2	3	1	5	1	3	2	3	3	3	3	3	3	5	5	4	4	3	3	5	3	3	5	4	5	4	5	4	3	5	5	5	4	4	3	5	4	5	6
719	220	301	1	2	18	1	5	5	5	5	5	5	5	5	5	5	5	5	4	5	4	5	4	5	5	5	5	5	5	5	5	5	5	5	5	5	5	5	5	5	7	6	6	7	7	7	7	6	6
720	242	186	1	2	22	4	5	5	1	4	1	3	5	3	2	5	2	4	1	2	3	4	1	1	3	1	1	1	3	3	3	2	3	3	1	1	3	1	1	1	6	6	4	4	7	4	5	5	6
721	175	145	1	2	21	4	1	5	3	1	3	3	2	1	3	1	5	3	3	3	3	3	1	1	3	1	3	2	2	3	1	3	1	2	2	1	1	1	3	3	1	1	4	1	1	2	2	2	3
722	177	232	1	2	19	1	5	5	5	3	4	5	5	4	5	2	5	3	5	4	5	5	5	5	4	5	4	5	5	5	4	5	5	5	5	5	5	5	4	5	5	3	5	3	3	4	2	3	3
723	209	227	1	2	21	4	4	5	2	4	1	3	5	3	3	2	2	5	2	3	3	5	3	3	1	3	1	2	2	3	1	1	3	3	3	3	3	2	1	3	4	6	4	5	3	5	4	4	4
724	188	242	1	1	20	3	1	3	5	3	3	1	3	1	5	1	1	2	5	4	3	3	3	3	1	2	1	3	3	3	3	1	3	1	3	3	2	2	1	3	6	4	6	7	6	4	4	7	6
725	237	210	1	2	19	2	3	5	3	4	4	3	3	3	3	5	2	1	4	4	3	5	3	3	1	1	1	3	3	3	1	3	3	3	1	3	1	2	1	3	2	4	5	2	5	3	4	2	2
726	237	249	1	2	20	2	5	3	5	5	4	5	2	4	3	5	4	4	4	5	4	3	2	4	2	5	2	4	4	4	4	2	4	4	4	4	4	2	4	5	5	4	7	7	4	5	6	4	5
727	174	222	1	1	18	1	4	2	2	2	3	4	2	2	2	5	2	4	4	4	2	4	5	4	4	5	4	3	4	4	5	4	4	5	4	4	3	5	4	4	5	3	3	3	5	4	2	5	2
728	222	271	1	1	19	1	5	4	5	4	5	5	4	5	5	5	4	5	4	5	5	5	5	4	5	4	5	5	4	5	5	5	4	5	4	5	5	4	5	5	7	5	5	7	7	6	7	5	5
729	241	277	1	1	23	4	5	5	5	4	4	4	5	5	4	4	5	4	5	5	5	4	5	5	5	4	5	5	5	4	5	4	4	5	5	5	5	5	5	4	7	7	6	5	7	7	7	7	7
730	178	260	1	2	19	2	4	5	2	5	4	5	4	4	2	4	2	4	4	3	4	5	3	2	5	2	4	4	2	5	4	5	3	4	3	5	5	2	4	3	7	5	5	7	7	5	7	5	7
731	183	161	1	1	21	3	1	1	3	3	3	1	3	1	1	1	4	3	1	5	1	1	2	3	3	1	3	1	1	3	3	2	3	1	3	1	1	3	3	1	3	2	4	2	3	4	4	2	1
732	211	281	1	2	22	4	5	5	3	5	5	5	5	5	3	5	3	5	4	5	2	5	5	5	4	5	5	5	5	5	5	4	5	5	5	5	5	4	5	4	7	6	4	6	5	6	7	7	6
733	239	183	1	2	20	2	1	3	3	3	3	1	5	3	4	1	3	1	5	4	5	3	3	1	1	1	2	4	1	4	4	2	2	1	2	4	3	1	3	3	6	4	6	3	6	6	3	4	5
734	220	216	1	2	19	2	3	5	1	5	3	3	3	5	1	5	1	3	5	3	3	5	5	5	5	3	5	5	3	3	5	5	5	5	4	5	5	5	5	5	2	4	4	3	2	4	4	2	2
735	240	240	1	2	20	3	2	1	5	1	2	3	3	1	3	3	5	3	5	5	5	3	5	5	3	3	3	5	3	5	3	3	5	3	5	5	3	3	5	5	2	2	4	4	3	6	4	2	2
736	241	252	1	2	18	1	5	5	2	3	5	5	2	5	4	5	3	4	5	5	3	3	2	3	4	2	3	3	3	1	3	1	1	2	1	1	3	4	1	3	7	5	6	5	4	4	5	7	4
737	177	258	1	2	20	2	3	5	3	3	3	5	3	5	3	4	4	4	4	2	5	3	4	5	4	4	5	2	3	5	3	3	5	3	5	3	3	2	3	5	4	3	4	5	4	6	4	3	4
738	179	183	1	2	21	4	1	1	1	3	1	1	3	1	3	2	2	1	1	1	3	1	3	3	3	3	4	3	3	2	4	5	3	1	3	2	3	2	5	3	4	1	1	1	2	2	1	4	4
739	209	253	1	2	18	1	5	5	2	5	5	5	5	5	3	5	2	5	5	5	4	3	5	3	3	5	5	5	5	3	5	5	3	3	5	5	3	5	5	5	7	6	5	6	6	7	5	7	7
740	221	251	1	1	20	2	3	1	5	5	3	2	3	5	4	5	3	5	3	3	2	1	5	3	5	3	5	5	5	3	5	5	5	4	5	4	3	3	3	5	2	4	4	4	3	2	4	6	5
741	236	217	1	1	20	3	5	1	5	3	3	3	3	3	3	4	5	4	1	5	2	1	3	3	3	3	5	5	3	5	5	2	5	2	5	4	5	5	3	5	5	5	5	3	4	2	4	2	5
742	190	208	1	1	20	3	4	4	4	1	5	3	3	3	5	2	1	1	3	1	4	5	3	5	4	3	4	3	2	3	4	3	5	3	2	3	1	4	2	2	4	4	2	4	2	4	2	3	4
743	239	196	1	1	21	3	3	3	3	4	2	3	3	5	3	2	1	1	1	3	3	5	1	1	1	2	1	1	1	1	1	2	3	3	3	3	1	3	1	2	2	2	3	2	2	4	4	2	4
744	181	241	1	2	22	4	1	1	3	1	1	3	2	3	1	3	3	3	1	1	1	1	3	5	3	3	3	4	5	5	3	2	3	3	3	4	3	4	4	3	6	5	6	6	4	4	4	6	4
745	242	247	1	1	19	1	3	3	3	5	3	3	5	5	1	3	4	5	3	3	3	5	5	3	5	3	4	5	4	2	4	5	3	3	3	5	3	5	5	5	4	4	2	2	4	2	5	2	5
746	210	195	1	1	19	1	4	2	4	3	2	5	1	4	1	3	3	3	1	1	2	3	5	5	3	5	5	3	5	3	4	4	4	5	4	5	3	5	5	5	4	2	2	2	2	2	4	3	4
747	180	221	1	1	19	1	5	2	4	3	5	3	3	5	4	5	2	4	4	4	5	4	4	1	1	3	4	2	4	2	1	4	2	2	4	2	1	3	2	3	7	5	5	7	7	7	5	5	7
748	219	231	1	2	20	3	3	3	4	1	4	3	5	3	5	3	3	2	4	5	5	1	3	5	3	5	5	3	5	5	5	4	3	3	3	3	5	3	5	5	2	2	4	3	4	2	2	4	3
749	181	202	1	1	23	4	3	2	1	1	1	3	1	3	1	3	3	3	2	3	2	1	3	3	2	3	3	1	4	1	1	3	3	4	1	1	1	5	3	4	5	7	6	5	5	6	7	6	7
750	238	204	1	1	21	3	3	5	1	3	4	5	3	4	3	5	2	4	1	1	1	4	3	5	4	5	3	5	5	3	5	4	4	4	5	3	3	3	5	5	2	2	4	2	4	4	4	4	4
751	237	179	1	2	21	4	5	1	2	4	3	5	3	4	4	5	5	5	2	4	4	1	3	5	3	3	4	3	4	5	3	3	3	3	2	4	2	1	3	3	2	2	2	2	4	2	2	4	4
752	240	261	1	1	19	2	5	5	5	5	4	5	5	5	5	5	5	5	5	5	5	5	5	3	5	5	5	3	4	4	3	5	3	2	3	5	2	5	3	5	7	7	6	7	7	7	7	6	6
753	208	208	1	1	19	2	5	4	1	5	2	3	5	3	1	5	1	3	1	1	3	3	3	4	3	3	5	2	2	5	3	5	3	5	1	1	1	1	3	1	2	2	4	2	4	3	3	2	4
754	170	152	1	1	19	2	1	3	3	1	3	3	2	1	3	2	5	1	2	3	3	1	1	3	3	1	1	1	2	3	1	3	3	2	1	3	3	1	2	1	2	4	5	4	5	5	3	2	4
755	180	227	1	2	18	1	5	3	4	5	3	5	4	5	4	4	4	5	2	2	2	5	5	5	5	5	5	5	4	4	5	4	5	4	4	5	5	4	5	5	5	4	3	3	3	5	3	3	5
756	224	261	1	2	21	3	5	1	5	2	5	5	1	4	5	4	2	2	3	3	3	3	3	2	5	4	5	4	2	3	3	5	5	5	5	5	3	2	5	3	4	4	5	6	4	5	6	4	5
757	234	176	1	2	18	1	3	1	3	5	4	3	3	4	3	4	3	3	3	5	3	1	3	3	2	3	3	3	4	1	3	1	1	3	2	1	1	1	1	1	6	6	6	4	4	4	4	4	4
758	173	200	1	1	20	2	3	1	1	5	1	5	3	3	1	5	3	3	1	1	1	1	2	3	3	3	3	4	5	2	3	3	2	5	3	3	2	5	5	3	4	2	2	3	4	3	4	2	4
759	239	206	1	1	22	4	3	3	1	5	3	5	3	5	5	3	1	5	3	2	4	2	3	4	2	4	2	3	2	5	3	2	2	3	2	2	3	2	3	3	4	2	4	3	2	4	4	2	2
760	208	236	1	2	20	2	4	5	5	4	5	2	5	5	5	3	4	2	5	5	5	5	3	3	3	5	3	3	5	5	5	4	3	4	5	5	5	5	3	3	7	5	6	6	4	6	4	5	4
761	242	206	1	2	20	2	3	3	1	2	3	3	5	3	1	3	3	3	5	2	3	4	5	5	3	5	5	4	3	3	5	3	5	3	5	3	4	5	5	3	1	4	2	4	2	1	3	4	1
762	188	171	1	1	19	1	4	3	3	3	2	5	2	5	1	3	3	4	2	3	3	5	3	1	1	1	1	2	3	3	3	3	1	3	1	3	1	1	3	1	3	2	4	2	4	4	4	4	4
763	221	192	1	2	21	4	1	5	4	1	2	1	3	1	3	2	2	1	3	5	5	5	1	3	3	3	1	3	3	1	1	1	2	1	3	1	1	1	3	1	4	6	3	2	5	3	4	2	2
764	173	263	1	2	20	3	5	5	5	4	3	5	4	5	3	4	4	5	4	5	3	5	2	5	4	2	5	5	5	5	5	4	4	4	5	4	2	4	4	4	6	7	7	7	7	5	7	6	7
765	235	249	1	2	19	1	3	5	5	5	5	5	5	4	5	4	5	5	5	5	5	5	5	5	5	5	5	5	5	3	4	5	4	5	5	5	5	5	4	3	6	6	4	6	4	5	7	4	5
766	210	221	1	2	20	3	5	3	5	5	2	2	3	3	3	3	5	5	3	5	1	5	4	3	3	5	2	5	3	5	3	2	3	5	3	3	2	4	5	3	2	2	2	2	4	2	2	4	4
767	245	190	1	2	19	1	1	3	1	3	2	1	3	1	2	3	3	1	2	3	2	4	3	2	1	5	4	3	1	3	3	3	3	4	3	3	1	3	3	3	4	4	2	4	2	2	2	3	2
768	240	216	1	2	20	3	4	1	2	3	2	4	2	4	3	5	2	5	5	4	5	4	5	5	5	4	5	4	4	4	5	4	4	5	5	5	5	4	4	5	5	3	3	3	3	3	5	5	3
769	180	227	1	2	21	3	4	5	2	3	2	1	5	3	2	1	1	1	3	3	2	3	3	1	2	2	1	1	1	1	1	3	1	3	3	1	3	1	3	3	4	4	5	6	6	6	6	4	5
770	180	210	1	2	19	2	5	4	5	4	3	5	4	4	3	5	5	5	2	5	2	3	4	4	4	4	4	1	2	3	2	2	3	4	1	2	2	4	1	4	3	5	5	4	4	5	3	5	3
771	175	272	1	1	21	3	5	5	5	5	5	5	5	5	5	5	5	5	5	3	5	5	5	5	5	5	5	5	5	5	5	5	5	5	5	5	5	5	5	5	6	6	6	7	7	5	7	7	6
772	221	259	1	2	22	4	5	4	5	5	5	5	2	5	5	5	5	5	4	4	4	3	4	4	5	3	4	4	5	4	4	5	4	3	5	5	4	5	4	5	5	5	5	7	5	7	7	7	6
773	208	163	1	2	21	3	3	1	3	1	1	2	3	1	1	1	5	1	3	5	3	3	2	4	1	1	1	3	3	2	2	3	3	4	3	1	3	4	4	4	1	2	2	2	4	3	4	4	4
774	174	234	1	2	18	1	3	3	3	1	3	3	3	1	1	1	4	4	2	5	4	5	3	5	3	5	3	5	3	5	3	3	3	5	4	5	4	3	5	3	4	2	2	4	2	4	4	2	2
775	251	203	1	2	19	2	2	5	1	3	2	1	3	1	3	3	3	1	4	1	4	3	1	3	3	3	3	4	3	5	1	4	5	2	3	5	3	3	3	3	2	4	2	2	2	5	4	4	3
776	181	224	1	1	20	2	1	1	1	3	3	1	3	1	3	3	2	3	4	3	4	3	5	4	4	3	5	5	3	3	5	3	5	3	3	5	5	5	5	5	4	4	4	4	2	4	2	3	2
777	237	216	1	2	19	2	4	3	3	3	1	3	1	2	1	1	4	3	3	3	3	2	3	3	3	3	4	4	5	5	3	3	5	3	4	5	3	5	5	5	4	3	2	4	2	4	2	4	2
778	179	238	1	1	21	4	2	1	4	3	3	3	3	1	3	1	3	1	5	3	5	1	1	3	2	3	3	3	3	1	1	3	2	1	1	3	1	2	1	1	7	6	7	6	7	4	6	6	4
779	223	233	1	1	18	1	5	2	4	5	5	5	2	5	4	3	3	5	5	3	5	3	5	2	3	5	5	3	3	5	3	3	5	4	3	4	2	3	2	5	2	2	3	3	5	4	2	3	3
780	179	185	1	1	19	1	5	1	3	5	5	5	2	5	4	3	3	5	5	3	3	2	1	1	3	1	3	1	1	1	1	1	1	3	1	1	3	3	3	1	5	4	4	4	5	4	3	2	3
781	208	250	1	1	21	4	5	5	5	5	4	5	5	5	5	5	3	5	3	3	5	5	5	5	5	5	5	5	5	5	5	5	5	5	5	5	5	5	5	5	6	5	4	4	6	5	6	4	4
782	180	231	1	1	20	3	3	5	5	5	5	5	5	5	5	4	4	3	5	5	5	4	5	5	3	4	3	3	3	3	3	3	5	3	5	5	5	3	3	3	3	4	6	3	4	4	6	3	4
783	174	198	1	2	22	4	3	3	2	2	5	1	2	3	5	1	3	1	5	1	5	4	1	1	1	1	3	1	3	3	3	3	3	1	1	3	1	1	1	3	4	6	7	6	5	7	6	7	5
784	177	268	1	1	19	2	4	5	1	1	5	3	5	3	3	3	1	3	5	2	3	2	3	5	4	3	5	4	5	2	3	2	4	3	5	3	5	3	5	2	5	6	4	7	6	5	7	7	6
785	221	179	1	2	19	1	1	1	3	1	5	1	1	3	3	1	5	1	5	5	5	1	1	1	2	1	1	1	1	1	1	1	1	2	1	1	1	2	3	1	7	4	6	6	6	6	4	5	6
786	216	206	1	2	22	4	5	3	5	3	3	3	3	5	1	4	5	3	4	5	4	1	1	1	1	1	3	2	3	3	2	1	1	1	1	1	3	1	1	3	2	2	2	4	2	4	2	2	2
787	241	198	1	2	21	3	3	5	3	2	4	1	3	1	4	3	5	1	3	3	3	2	2	5	2	4	4	2	3	3	5	3	2	3	2	4	4	3	4	3	4	4	4	6	6	4	4	3	4
788	174	249	1	2	23	4	1	5	3	3	3	3	5	3	4	3	3	3	4	3	3	3	5	5	4	5	5	3	5	5	5	4	5	3	5	3	5	3	4	5	2	3	2	4	3	4	1	3	4
789	178	284	1	1	20	2	5	5	5	5	5	5	5	5	5	5	5	5	5	5	5	5	3	4	5	5	5	5	5	5	5	4	3	3	3	5	5	5	5	4	6	7	6	6	7	6	7	6	7
790	243	273	1	1	20	2	4	5	4	5	5	5	5	5	5	4	5	5	5	5	5	5	5	5	5	5	5	4	4	5	5	5	5	5	5	5	4	5	5	5	7	5	5	7	6	5	7	7	5
791	221	239	1	2	19	2	4	4	4	5	5	5	5	5	5	4	3	4	4	5	4	5	5	5	5	5	4	5	5	4	5	5	5	5	5	5	4	4	4	5	5	3	4	5	4	5	3	5	4
792	173	168	1	1	18	1	2	3	2	3	1	4	5	3	3	5	3	5	1	2	1	5	3	2	1	1	1	1	1	1	1	1	1	1	1	1	3	3	3	1	3	2	4	4	3	2	2	2	4
793	209	219	1	2	22	4	2	3	3	1	5	1	4	2	5	3	5	3	5	5	4	1	3	4	3	4	3	3	3	3	3	5	3	5	3	1	3	1	3	2	4	4	6	6	6	4	6	6	5
794	245	264	1	2	21	4	2	1	5	3	5	3	2	2	3	3	5	3	3	4	3	3	2	5	3	5	5	3	3	4	4	4	5	3	3	4	5	5	4	5	6	6	3	6	4	6	6	3	6
795	238	203	1	2	21	4	3	5	1	5	4	4	4	5	4	3	1	3	3	3	3	5	1	1	1	1	1	2	1	3	2	1	3	2	1	3	3	2	1	3	4	7	6	6	5	6	4	4	4
796	178	272	1	1	20	3	5	5	5	5	5	5	5	5	5	5	2	5	5	4	5	5	5	5	5	5	5	5	5	5	5	5	5	5	5	5	5	5	5	5	7	6	6	6	6	6	4	7	7
797	187	178	1	2	21	3	1	3	3	4	4	3	3	4	1	3	3	4	1	1	3	3	1	2	3	1	1	3	2	3	1	1	2	3	1	1	1	1	3	2	5	2	3	2	3	4	3	3	3
798	202	229	1	2	19	1	2	5	4	1	2	2	4	2	2	2	5	4	2	3	4	4	1	2	4	4	2	3	1	4	2	4	2	1	4	1	4	2	2	4	7	5	5	7	7	7	5	5	5
799	221	211	1	2	20	2	3	3	3	3	5	5	1	5	3	5	1	5	5	1	3	3	3	3	1	3	1	3	1	3	3	1	3	3	3	1	1	3	1	1	2	3	3	4	4	4	3	4	2
800	236	206	1	1	20	3	2	5	3	3	3	1	3	3	3	2	5	3	1	2	3	3	3	2	3	1	1	3	3	3	3	1	3	1	3	1	2	1	1	3	5	3	5	6	4	4	3	4	3
801	208	269	1	1	18	1	5	3	4	5	5	4	2	5	5	5	4	5	5	4	4	3	5	5	4	5	4	4	5	5	5	5	4	5	5	5	5	5	4	5	7	5	7	5	7	5	7	6	7
802	231	242	1	1	22	4	2	1	2	2	3	4	1	3	5	4	1	2	4	3	4	1	3	3	5	3	5	3	3	5	3	5	5	3	5	3	5	3	3	3	4	4	4	4	4	5	6	6	4
803	178	221	1	2	21	3	5	3	3	3	2	3	3	3	3	3	1	3	3	1	3	4	3	3	3	1	3	3	1	3	2	3	1	2	2	1	1	2	3	1	5	5	4	6	3	6	4	5	4
804	246	260	1	2	22	4	1	3	3	3	3	1	1	1	1	1	3	1	1	3	3	3	5	3	3	5	3	3	5	4	5	5	3	5	3	3	3	4	5	5	7	4	6	7	7	6	7	6	7
805	179	214	1	2	21	4	4	3	3	5	3	5	3	5	3	4	4	3	5	4	3	3	1	1	1	1	2	1	1	1	2	1	1	1	1	3	3	1	2	3	6	4	6	4	4	4	5	5	5
806	177	158	1	2	19	2	2	1	3	1	5	3	1	1	1	3	2	3	5	4	5	3	2	3	2	3	1	1	1	3	1	1	2	3	2	3	1	2	1	1	3	2	4	4	4	2	2	4	4
807	222	213	1	2	20	3	3	3	5	5	1	3	1	5	3	2	5	3	1	5	1	1	5	4	5	4	3	4	5	3	3	3	3	3	3	5	3	3	3	3	5	5	4	4	6	6	6	6	4
808	210	158	1	1	19	1	3	2	4	2	3	3	1	1	4	1	4	1	5	1	5	2	1	1	1	2	2	3	1	3	2	3	3	2	3	1	3	2	3	1	4	2	2	4	2	2	4	4	2
809	237	217	1	2	21	3	3	1	2	3	1	3	3	3	1	3	4	2	1	5	2	1	1	2	3	1	3	1	3	2	1	1	1	3	3	3	1	1	1	1	4	4	4	5	4	5	5	6	4
810	177	195	1	2	21	4	3	5	3	3	3	3	5	3	1	5	3	5	1	2	1	5	1	1	1	3	1	3	1	1	1	3	3	1	1	2	1	1	1	3	4	4	2	4	3	2	2	4	3
811	235	244	1	1	21	3	3	5	3	1	1	1	4	1	1	3	2	1	1	4	1	5	5	3	5	3	5	3	3	3	3	5	5	5	5	4	3	5	4	4	6	5	6	4	6	4	4	4	5
812	180	275	1	2	22	4	5	3	5	5	4	4	5	5	5	4	5	5	4	5	5	3	5	5	5	5	5	5	3	3	5	3	4	5	3	5	4	5	5	5	5	7	6	7	7	6	7	6	5
813	246	216	1	1	18	1	3	3	5	1	1	3	3	3	1	1	3	3	1	5	1	4	3	5	3	3	3	3	5	5	4	3	5	3	5	3	3	3	4	5	2	3	2	3	4	2	4	4	2
814	174	284	1	1	20	2	5	5	5	5	5	5	5	5	5	5	5	5	5	5	5	5	5	5	5	5	5	5	5	5	5	5	5	5	5	5	5	5	5	5	4	4	6	4	4	6	6	5	6
815	213	265	1	2	19	2	4	5	5	5	4	5	4	4	5	5	4	5	4	5	5	4	5	4	5	4	5	5	4	5	5	5	4	5	4	4	4	4	4	5	7	5	5	6	7	6	7	5	5
816	221	168	1	2	21	3	5	3	5	3	3	5	3	4	1	4	4	3	1	3	1	1	3	3	1	1	1	1	1	1	1	1	1	1	1	1	1	3	1	3	4	5	4	3	5	4	4	4	2
817	178	162	1	2	22	4	3	4	2	5	3	5	2	5	1	5	4	5	3	5	1	5	2	1	3	1	1	3	1	1	3	2	3	1	1	2	1	1	1	2	4	2	4	1	1	4	1	2	4
818	238	179	1	1	19	1	3	3	3	3	4	3	5	3	3	1	4	2	5	5	5	2	3	2	2	1	1	3	4	3	3	2	2	3	3	1	1	3	3	1	4	4	3	3	3	3	4	2	3
819	180	182	1	1	18	1	3	5	5	2	3	1	5	2	1	2	3	1	1	5	1	5	1	2	1	1	2	2	1	2	2	1	1	2	3	1	1	2	1	1	7	6	4	6	7	4	5	5	4
820	236	170	1	2	21	4	3	3	3	1	2	1	1	1	1	3	4	4	1	2	3	3	1	3	1	1	3	2	1	1	3	3	3	1	3	1	2	1	2	3	5	3	6	4	6	4	3	3	5
821	247	188	1	1	19	1	5	3	2	4	2	4	2	5	5	5	4	3	2	3	3	1	1	2	3	1	3	3	1	3	3	1	1	1	3	3	1	1	2	3	4	5	4	2	2	5	3	4	5
822	209	246	1	1	20	2	3	3	3	4	2	4	5	4	5	2	3	3	3	5	2	3	3	5	5	5	5	5	5	3	5	4	5	3	3	3	4	4	5	5	4	5	4	4	2	3	2	4	5
823	205	187	1	2	23	4	3	1	4	3	5	2	1	3	3	3	2	5	1	3	3	3	5	2	2	2	2	3	4	3	3	1	5	2	2	5	5	3	3	3	6	4	4	4	5	3	4	4	4
824	221	275	1	2	21	4	3	5	3	3	5	3	5	3	3	4	5	5	5	4	5	5	5	3	5	5	4	5	5	5	4	5	3	4	3	3	5	5	5	3	7	7	7	7	7	7	7	6	7
825	179	220	1	1	19	1	3	3	4	2	1	2	4	1	2	1	3	3	1	3	2	2	4	4	3	5	5	5	5	5	3	5	3	5	3	5	3	3	5	3	2	2	4	2	2	1	1	2	2
826	237	227	1	2	19	2	5	5	2	5	5	5	3	3	4	5	2	5	3	2	5	2	1	1	1	2	3	1	1	2	2	1	3	1	3	1	1	3	1	1	6	4	6	6	4	4	6	6	5
827	179	224	1	1	20	3	5	1	1	4	1	3	1	5	3	3	1	5	1	3	1	3	1	4	3	4	3	2	2	4	1	2	1	3	4	2	3	3	1	3	2	4	5	4	4	5	4	6	4
828	234	274	1	1	22	4	5	5	5	5	5	5	5	5	5	5	5	5	5	5	5	5	5	5	3	4	3	5	5	5	5	3	3	5	5	3	5	5	5	4	5	6	7	6	5	6	7	7	7
829	240	241	1	2	19	2	1	2	5	2	4	2	2	2	4	2	4	2	4	5	4	1	4	3	4	3	3	4	3	3	3	2	4	5	3	4	2	5	3	5	5	7	6	7	7	7	5	7	7
830	177	217	1	1	18	1	5	2	4	5	2	5	2	5	2	5	5	5	1	3	3	1	4	4	5	3	5	5	5	4	4	5	5	4	4	3	3	3	5	4	5	4	5	3	5	5	5	3	4
831	209	204	1	2	20	3	4	4	2	2	4	2	4	4	4	4	3	3	2	2	2	5	4	5	4	4	5	5	4	4	2	4	5	4	4	4	4	5	5	4	5	3	3	4	4	3	5	2	3
832	180	188	1	2	19	2	4	5	3	4	1	3	5	3	1	3	3	5	1	3	3	5	3	3	3	2	2	3	3	1	1	3	2	2	3	1	3	1	1	1	4	2	3	4	4	2	2	2	4
833	224	214	1	1	22	4	1	3	3	1	4	3	3	3	5	1	5	1	5	5	4	3	1	1	1	3	3	1	1	1	1	3	1	1	2	1	1	1	1	3	4	3	4	5	6	3	5	4	5
834	171	276	1	1	21	3	3	5	5	5	5	5	5	5	5	2	5	3	3	3	5	5	5	5	5	5	3	3	5	3	3	3	5	3	5	5	4	3	3	3	7	7	7	6	6	7	6	7	7
835	236	220	1	2	20	2	3	3	5	3	3	3	4	5	3	1	3	3	1	5	1	3	3	1	4	4	3	4	5	3	3	3	1	4	3	3	3	3	5	4	7	6	4	4	6	6	7	6	6
836	177	191	1	2	19	1	1	5	5	3	3	2	3	1	2	3	5	1	1	3	3	3	3	4	5	5	5	5	4	3	3	5	5	4	3	3	3	5	5	4	3	4	2	2	2	4	4	2	3
837	247	219	1	1	18	1	3	1	3	3	2	3	1	3	3	5	5	4	1	3	1	3	1	3	3	1	1	1	1	1	1	1	3	1	1	1	2	1	1	1	5	4	6	6	6	4	7	4	6
838	180	264	1	1	20	2	5	5	5	5	4	5	5	5	3	5	5	5	3	5	5	5	5	5	5	5	5	5	5	5	5	5	5	5	4	4	5	5	5	5	6	7	5	6	6	7	5	5	7
839	241	191	1	1	20	2	1	1	5	3	3	1	3	1	5	1	3	1	5	3	5	1	3	3	3	1	1	3	2	1	2	1	1	3	2	1	1	1	1	1	7	7	5	6	4	7	4	7	7
840	175	221	1	1	21	4	5	5	5	3	2	5	5	3	1	3	3	5	3	4	3	5	1	2	3	1	1	3	1	1	1	1	3	1	3	3	3	1	1	2	5	5	4	5	4	5	4	4	4
841	238	266	1	1	21	3	5	5	5	5	2	2	5	3	5	5	3	5	3	3	2	5	5	5	5	5	5	5	5	5	5	5	5	5	5	5	5	5	5	5	7	6	6	7	6	7	7	7	7
842	226	269	1	2	19	1	5	3	3	5	3	5	5	5	5	5	3	5	5	5	5	3	4	5	5	5	5	5	5	5	5	5	4	5	5	5	5	5	5	5	6	6	7	7	7	7	7	6	7
843	237	172	1	2	20	3	2	1	3	3	2	1	1	1	2	3	3	2	3	1	4	3	5	3	3	3	3	5	5	5	3	3	5	5	5	3	3	5	5	3	2	2	1	3	1	4	4	2	4
844	179	252	1	2	19	2	5	5	5	5	3	5	5	5	5	5	3	5	5	3	4	5	5	3	3	4	3	5	5	5	3	5	5	5	5	4	5	3	5	5	4	3	4	3	6	3	4	6	6
845	174	208	1	1	22	4	5	3	2	2	5	3	1	3	3	5	1	2	5	2	5	1	2	2	3	3	1	1	3	1	3	2	3	3	3	2	1	3	1	2	6	6	5	4	4	4	4	6	4
846	181	257	1	1	20	3	4	5	5	3	5	3	5	3	5	5	5	2	5	5	5	5	5	3	4	5	5	5	3	5	4	3	3	3	5	5	3	3	5	4	7	7	7	7	7	7	7	7	7
847	237	261	1	1	19	1	5	5	4	4	5	5	4	5	4	4	4	4	5	5	5	4	5	5	5	4	5	4	5	5	5	5	4	4	4	4	5	5	4	5	7	7	6	5	7	5	7	5	7
848	208	209	1	2	21	4	3	1	1	3	1	3	3	1	2	3	3	3	1	4	1	1	3	5	3	4	5	3	5	3	3	4	5	5	5	5	5	5	3	5	4	5	4	2	4	4	3	4	4
849	242	166	1	2	20	3	3	2	3	3	3	5	1	4	1	3	3	4	3	5	1	3	3	1	4	2	3	4	1	2	2	1	1	3	4	3	3	3	1	3	4	1	2	3	2	2	2	2	2
850	222	271	1	2	19	2	2	2	3	1	5	1	5	1	5	2	3	3	5	3	5	4	5	5	5	3	5	5	4	3	3	5	3	5	3	5	5	5	4	5	6	4	3	6	4	4	6	4	5
851	180	220	1	2	20	2	3	5	1	5	3	5	4	4	1	4	3	5	3	3	3	5	3	3	3	1	3	1	1	3	1	2	1	3	4	3	3	2	3	4	4	4	2	2	3	4	2	4	4
852	179	233	1	2	18	1	4	3	5	4	3	4	2	5	3	5	5	5	2	4	3	4	1	2	1	1	1	1	2	3	1	3	1	2	1	1	1	1	2	2	4	4	4	6	6	6	4	6	4
853	239	267	1	1	21	3	5	5	5	3	5	4	5	5	3	5	5	4	5	5	3	5	5	3	5	5	5	4	5	5	5	5	5	5	5	5	5	5	5	5	7	7	7	7	6	7	6	6	6
854	181	259	1	2	21	3	5	5	5	5	5	5	5	5	5	5	5	5	3	5	5	5	3	5	5	3	5	5	5	5	5	5	5	5	5	3	3	4	5	5	6	6	4	6	6	6	7	6	6
855	236	188	1	2	19	2	1	5	4	4	4	1	4	2	4	4	3	2	2	4	2	5	4	4	3	2	5	2	2	3	3	4	4	2	4	2	2	4	4	4	3	5	3	5	5	2	5	5	2
856	210	210	1	2	21	3	2	2	3	3	5	2	3	1	5	3	3	5	4	5	4	5	3	1	1	2	3	1	1	1	1	1	1	1	1	1	1	3	1	1	7	6	4	4	6	4	4	6	5
857	242	163	1	2	21	3	1	1	3	3	3	3	1	1	5	1	1	2	3	1	3	3	2	1	3	3	1	1	1	1	1	1	3	3	1	2	1	1	3	3	4	2	4	2	3	1	2	2	2
858	177	159	1	2	20	3	1	4	3	2	5	3	5	1	4	1	4	2	4	3	4	4	1	3	1	1	1	1	3	1	3	3	1	3	1	1	1	1	1	1	4	3	2	3	4	3	2	4	2
859	224	266	1	1	20	2	5	5	5	5	3	5	5	5	5	4	5	5	2	3	3	5	5	5	5	5	5	5	5	5	5	5	5	5	5	5	5	5	5	5	4	6	5	6	5	4	6	6	5
860	178	280	1	2	19	1	5	5	5	5	5	5	5	5	5	5	5	5	5	5	5	5	5	5	5	5	5	5	5	5	5	5	5	5	5	5	5	5	5	5	6	6	7	7	7	7	6	6	7
861	241	278	1	2	18	1	2	1	4	2	2	2	4	3	4	5	3	3	4	4	4	3	4	5	4	5	5	4	4	4	5	5	3	5	3	5	3	3	3	4	7	7	5	7	6	7	5	7	5
862	236	253	1	1	20	2	4	2	2	2	3	2	3	2	5	4	4	2	4	5	5	2	4	4	4	4	4	4	5	4	5	4	5	5	5	4	3	3	4	4	7	6	5	5	4	5	4	5	7
863	210	226	1	1	18	1	3	5	3	3	3	3	3	3	1	5	3	4	2	1	1	4	2	4	3	4	3	2	4	1	2	3	3	1	1	1	2	1	3	4	4	4	3	6	5	3	4	5	4
864	178	216	1	2	21	3	5	2	5	5	3	5	3	5	3	5	3	5	4	4	3	5	3	1	1	1	1	3	3	3	3	4	1	1	1	3	3	1	4	3	2	2	1	2	1	3	4	1	4
865	222	177	1	1	20	3	1	3	3	3	2	4	2	4	1	4	1	1	1	3	1	3	4	2	2	3	2	1	2	1	4	5	1	3	3	5	5	1	3	3	3	3	2	2	1	1	2	2	4
866	242	219	1	2	21	4	2	1	3	3	1	1	4	3	3	3	1	1	1	3	1	2	5	5	5	5	3	2	2	2	2	3	4	4	3	2	2	2	2	3	3	4	4	4	4	4	5	5	4
867	182	236	1	2	19	2	5	4	2	4	1	5	5	4	4	4	4	4	2	5	3	2	4	4	4	2	4	4	2	4	2	3	5	4	4	3	4	4	4	4	5	7	7	7	7	7	7	5	7
868	242	243	1	1	19	1	5	5	5	5	5	5	5	5	5	5	5	5	5	5	5	5	5	3	5	5	3	3	3	5	5	3	3	4	3	5	5	5	3	3	5	6	5	4	4	4	6	4	4
869	184	204	1	2	21	4	1	5	3	1	2	1	3	1	3	2	3	2	3	2	3	5	2	1	3	3	2	1	3	3	1	4	4	2	1	3	4	2	1	4	2	4	3	4	2	4	3	2	4
870	210	235	1	2	19	1	5	3	1	3	3	5	3	5	3	3	3	5	1	5	1	5	3	5	5	3	5	5	5	3	3	5	5	3	5	4	5	5	5	3	2	3	4	5	5	3	4	2	2
871	235	216	1	2	20	3	5	5	5	5	5	5	5	5	5	5	5	5	4	5	5	5	4	2	4	4	2	2	2	2	2	2	4	3	2	3	2	4	3	5	5	3	4	3	5	3	3	5	3
872	174	196	1	1	20	2	1	2	4	4	1	2	4	1	3	1	3	3	3	5	1	5	1	3	3	4	3	2	4	1	2	1	1	4	1	2	1	3	3	3	4	3	5	2	3	2	4	3	2
873	185	240	1	2	21	4	5	4	1	5	1	4	4	4	1	5	2	3	1	3	1	5	5	3	3	4	4	3	3	3	3	2	3	4	3	5	3	3	2	4	4	4	4	6	6	4	6	6	4
874	221	190	1	2	21	3	4	1	2	2	3	4	1	3	3	3	3	4	3	1	3	1	2	1	4	3	3	1	1	3	4	2	2	3	1	1	2	3	3	3	3	2	2	2	2	2	2	4	4
875	244	198	1	1	22	4	2	1	3	1	1	3	1	3	1	3	3	3	1	4	3	3	1	4	4	2	1	3	2	2	4	1	1	3	1	4	3	1	2	1	5	4	4	3	4	2	2	2	4
876	180	259	1	1	22	4	5	5	3	5	5	5	5	5	4	5	3	5	5	5	5	5	3	5	4	5	5	3	5	5	5	3	3	5	3	3	3	4	5	5	6	6	6	6	5	6	5	4	7
877	208	277	1	2	19	2	2	5	5	3	4	2	3	3	3	1	5	2	3	5	1	3	4	3	3	5	5	5	4	5	3	3	3	3	3	3	4	3	5	5	6	6	6	4	4	6	7	6	7
878	238	212	1	1	19	2	1	1	3	1	3	1	3	1	5	3	3	1	3	1	5	3	3	4	4	5	4	3	3	3	4	3	3	4	1	1	5	3	1	3	2	3	4	4	2	2	4	2	3
879	173	185	1	1	20	3	3	5	2	3	3	3	5	1	1	3	3	3	1	2	3	3	3	3	3	1	1	3	1	3	3	1	1	3	1	3	3	3	3	3	6	5	3	2	4	3	6	4	6
880	175	215	1	1	22	4	4	3	1	1	2	2	5	4	3	4	1	2	4	3	4	5	5	5	3	3	5	3	3	3	4	5	3	3	5	5	3	5	3	5	4	2	2	2	2	2	4	4	3
881	236	271	1	2	21	3	3	5	5	3	5	3	5	3	5	3	5	5	4	5	5	3	5	5	5	5	5	5	5	5	5	5	5	5	5	5	5	5	5	5	7	6	6	6	6	6	7	6	7
882	219	257	1	1	19	1	3	5	3	5	5	4	5	3	5	5	3	3	4	5	5	5	5	5	5	5	5	5	5	5	5	4	5	5	4	5	5	5	5	4	6	6	6	7	7	7	4	6	6
883	239	188	1	1	18	1	3	3	4	3	5	1	3	1	5	1	5	2	3	5	5	5	3	1	3	1	3	2	1	3	2	1	1	1	1	1	1	1	3	1	5	6	4	6	4	6	7	4	5
884	178	218	1	1	18	1	3	3	1	3	3	5	3	3	3	2	1	2	3	1	1	1	3	3	3	3	3	4	1	4	3	4	3	4	4	1	3	2	2	2	5	5	4	3	4	6	4	6	3
885	178	186	1	1	21	3	1	2	1	1	5	1	3	1	5	1	2	1	5	3	3	3	3	3	3	3	1	3	4	1	3	2	4	3	3	3	1	1	2	1	6	6	7	4	7	6	5	4	4
886	180	187	1	2	18	1	4	4	1	3	3	1	3	4	4	2	1	3	5	1	3	4	1	3	4	3	4	3	5	5	3	3	5	3	5	1	3	1	5	4	2	5	3	4	3	2	2	3	2
887	209	238	1	2	20	2	2	4	5	5	5	3	5	3	5	5	5	3	5	5	5	4	5	5	5	5	5	5	5	5	5	5	5	5	5	5	5	5	5	5	3	4	4	3	4	5	5	6	6
888	242	258	1	1	20	2	5	5	4	3	5	3	3	3	5	5	4	4	5	5	5	3	4	5	5	5	5	4	5	5	5	5	5	5	5	5	4	5	5	5	6	6	4	6	7	6	5	7	6
889	248	258	1	2	21	4	5	4	5	5	2	5	3	5	3	5	5	5	2	5	5	3	5	5	5	5	5	5	5	5	5	5	5	5	5	4	4	5	4	4	7	6	7	6	7	6	5	6	4
890	221	213	1	1	19	2	5	1	1	4	3	3	2	3	3	3	1	3	2	2	1	3	3	1	1	3	3	2	3	1	1	3	1	1	1	1	2	3	3	2	5	6	6	4	3	4	4	4	5
891	242	259	1	2	19	1	5	2	1	5	5	5	3	5	5	4	4	5	5	3	4	3	4	4	5	4	4	4	4	4	5	4	5	3	4	3	3	5	4	4	3	4	3	3	3	3	5	4	4
892	182	207	1	1	19	1	3	4	2	2	4	4	4	1	4	1	1	1	5	4	5	5	3	2	2	2	2	4	2	2	2	4	4	4	2	2	4	2	4	4	5	5	5	5	5	6	6	4	3
893	209	152	1	2	20	3	4	1	3	4	4	3	3	3	5	5	2	3	3	1	4	1	3	3	1	3	1	3	1	3	3	3	1	1	1	1	1	3	1	3	2	1	2	3	2	4	3	1	4
894	238	219	1	2	20	3	5	3	4	2	4	4	5	2	5	2	4	4	4	4	4	3	5	5	4	4	4	4	5	4	5	4	4	5	5	4	5	5	5	4	5	5	5	5	5	3	4	3	3
895	221	257	1	2	20	2	5	4	5	5	5	5	5	5	4	4	5	4	5	5	5	5	5	5	5	5	5	5	5	5	5	5	5	5	5	5	5	5	5	5	7	7	4	4	5	4	6	7	6
896	178	214	1	2	21	4	3	1	1	3	3	1	1	1	2	1	1	2	5	2	5	2	4	5	3	5	3	3	3	3	5	3	4	4	5	4	3	3	5	5	4	6	6	4	5	4	4	4	4
897	180	181	1	1	19	2	3	3	3	3	1	5	1	4	1	5	5	4	3	3	3	3	1	3	1	3	1	1	3	1	3	2	1	2	3	3	1	1	1	3	4	2	2	2	1	2	2	4	2
898	213	301	1	2	19	1	5	5	5	5	5	5	5	5	4	5	5	5	5	4	5	5	5	5	5	5	5	5	5	5	5	5	5	5	5	5	5	5	5	5	7	7	7	7	6	6	6	7	7
899	294	260	1	1	22	4	3	4	3	3	5	3	4	5	5	3	3	3	5	3	5	3	5	5	5	5	5	5	5	5	5	5	5	5	5	5	5	5	5	5	7	7	6	7	7	7	7	6	6
900	242	256	1	2	19	2	2	5	4	3	4	3	4	1	5	3	5	1	5	5	5	4	3	3	3	3	3	4	3	4	3	3	5	3	4	3	3	3	5	3	4	4	2	5	5	4	5	5	4
901	215	230	1	1	21	3	5	3	4	3	1	3	3	5	1	3	3	2	1	3	3	1	5	4	5	5	3	4	4	4	5	5	3	3	4	5	4	5	5	5	5	6	4	7	6	4	7	6	6
902	238	285	1	1	21	3	5	3	5	5	5	5	3	3	5	5	5	3	5	5	5	5	3	5	5	5	5	5	5	3	5	5	5	5	5	4	4	3	4	5	7	7	6	6	6	5	7	7	7
903	169	216	1	1	22	4	4	3	4	1	3	2	3	2	3	4	2	4	3	5	5	1	4	2	1	4	3	3	3	4	3	2	1	2	1	3	2	2	4	1	5	5	2	2	5	3	4	4	4
904	174	227	1	2	19	2	3	1	3	5	3	5	1	4	4	5	3	5	1	1	1	3	3	5	5	5	3	3	4	4	5	3	3	5	3	4	3	5	5	3	2	2	4	2	2	3	3	3	3
905	221	183	1	1	20	3	3	5	4	3	1	5	5	3	1	3	5	3	3	5	3	5	1	1	1	1	3	1	1	3	1	1	1	1	1	2	1	1	1	2	2	4	4	4	2	2	4	4	2
906	190	181	1	2	20	2	5	5	1	5	1	5	3	5	1	5	3	3	1	1	1	3	2	2	1	2	3	3	1	1	3	1	3	3	3	1	1	1	1	1	4	3	4	4	6	4	6	6	4
907	236	199	1	2	18	1	5	3	1	5	5	5	4	5	3	4	1	4	2	1	3	4	2	2	2	3	3	1	3	1	3	3	3	3	3	2	3	1	1	1	1	4	3	1	2	4	2	4	4
908	207	232	1	2	21	4	4	3	2	3	3	4	1	3	3	4	5	3	5	4	3	1	3	3	3	2	1	3	1	4	3	3	3	3	3	5	5	4	2	4	6	6	6	5	2	4	2	3	5
909	238	282	1	2	20	2	5	5	5	4	5	5	5	5	5	3	5	3	5	5	5	5	5	5	5	3	4	5	3	5	4	3	5	5	5	3	4	5	5	5	6	6	7	7	6	7	7	7	6
910	176	268	1	1	18	1	5	3	5	4	5	5	3	5	4	4	5	5	5	4	5	5	5	5	5	5	5	5	5	5	5	5	5	5	5	5	5	5	5	5	7	7	6	6	6	5	4	7	6
911	178	237	1	2	20	2	3	5	3	3	5	3	3	5	3	3	3	3	5	1	4	3	2	3	3	4	5	3	4	2	3	2	5	3	4	3	2	5	3	3	6	4	3	6	6	5	6	5	4
912	195	272	1	2	20	3	5	5	5	5	4	5	5	5	3	5	5	5	5	5	4	5	5	5	5	5	5	5	5	5	5	5	5	5	5	5	5	5	5	5	6	5	5	5	7	7	7	5	7
913	238	270	1	2	21	4	5	5	4	5	5	5	4	4	5	5	5	5	5	4	5	5	4	4	5	5	5	5	5	5	5	4	4	4	4	4	5	5	4	5	7	5	6	7	7	7	7	5	7
914	221	260	1	1	21	3	5	1	1	4	1	3	2	5	4	3	1	3	3	1	2	1	3	5	3	3	3	5	5	5	3	5	3	5	5	3	3	3	3	5	6	5	6	6	5	5	6	6	5
915	209	272	1	1	22	4	5	5	5	5	5	5	5	5	5	5	5	5	5	5	5	5	5	3	5	4	3	5	3	4	3	4	5	3	5	4	3	3	4	5	6	6	6	7	7	7	7	6	6
916	238	244	1	2	19	1	3	3	5	3	5	3	2	4	3	3	5	3	5	5	5	1	1	3	3	3	1	1	2	2	1	2	3	3	3	1	3	3	2	1	4	4	4	4	6	6	6	5	5
917	176	245	1	2	19	1	1	3	5	3	1	1	3	1	1	1	5	3	1	3	1	3	5	5	5	5	5	3	5	5	5	5	3	5	5	3	5	5	3	4	2	4	2	4	3	4	4	5	5
918	241	170	1	2	20	3	3	2	4	5	1	1	3	5	1	5	1	3	1	2	1	3	1	3	5	1	4	3	3	3	3	3	3	3	2	4	5	3	3	3	1	1	1	2	4	3	2	1	3
919	178	265	1	2	20	3	5	4	4	4	5	5	5	5	4	5	5	5	5	5	5	5	5	5	4	5	4	5	5	5	5	5	5	4	5	5	5	4	5	5	5	7	5	6	5	5	7	7	7
920	179	278	1	1	21	3	5	5	5	5	5	5	5	5	5	5	5	5	5	5	5	5	5	5	5	5	5	5	5	5	5	5	5	5	5	5	5	5	5	5	6	7	7	7	6	6	6	6	7
921	222	183	1	2	18	1	1	5	3	1	2	1	3	1	3	1	5	1	5	3	4	5	3	1	3	3	1	1	1	1	3	2	2	1	1	1	1	1	2	3	2	6	4	4	4	3	2	4	4
922	237	167	1	1	22	4	3	1	5	3	3	5	1	5	1	5	5	3	1	5	1	3	1	1	4	1	3	1	3	4	1	3	1	3	4	2	3	4	3	3	2	4	1	4	1	3	4	4	2
923	173	214	1	1	19	2	3	1	5	1	3	2	1	2	3	1	5	1	4	5	3	3	5	5	5	3	5	3	5	5	5	3	5	5	4	4	4	3	5	5	3	2	2	3	4	4	3	5	2
924	210	196	1	1	18	1	5	4	4	4	4	4	5	5	2	5	5	4	2	5	2	5	2	4	2	4	2	4	4	4	4	2	2	2	3	2	2	2	3	2	4	3	3	5	5	5	3	4	3
925	180	234	1	1	21	3	3	5	3	1	5	3	2	1	3	3	1	3	3	1	2	2	5	5	5	3	5	5	3	3	3	5	3	3	5	4	3	3	3	5	3	4	2	4	2	2	3	2	3
926	241	201	1	1	19	2	1	1	1	1	3	3	2	3	1	1	1	3	3	1	4	2	3	2	2	1	3	1	4	4	3	3	1	3	1	3	1	1	2	3	4	4	4	4	2	4	2	4	2
927	180	173	1	1	21	4	3	1	4	4	3	5	1	5	3	5	3	3	3	3	4	1	3	1	1	3	1	1	3	1	1	3	1	2	2	3	3	1	1	3	4	6	6	5	3	6	5	4	3
928	242	279	1	1	21	3	5	5	5	5	5	5	5	5	5	5	5	5	5	5	5	5	5	5	5	5	5	5	5	5	5	5	5	5	5	5	5	5	5	5	7	7	6	7	7	6	6	7	6
929	223	278	1	1	19	1	5	5	5	5	5	5	5	5	5	5	5	5	5	5	5	5	5	5	5	5	5	5	5	5	5	5	5	5	5	5	5	5	5	5	6	6	5	6	4	4	4	6	6
930	239	246	1	2	18	1	2	3	3	3	3	1	1	1	3	3	3	3	1	3	2	1	2	3	5	3	5	3	3	5	2	4	3	4	5	2	3	5	3	2	6	6	4	6	5	4	5	6	6
931	177	203	1	2	20	2	3	5	5	3	5	2	5	1	3	1	5	2	4	5	3	5	5	5	3	5	5	4	5	5	5	5	3	3	3	3	5	4	3	3	2	2	1	1	1	2	2	3	1
932	181	212	1	1	21	4	5	4	1	2	3	3	3	1	3	1	1	4	1	1	1	3	5	3	5	5	3	4	3	4	5	3	5	5	5	3	4	3	5	3	2	4	2	1	2	2	3	4	1
933	210	165	1	1	19	1	1	1	5	1	4	3	1	1	5	1	5	1	3	5	5	3	1	3	3	1	1	3	2	1	1	1	1	1	1	3	3	3	1	3	2	2	2	4	2	1	4	4	4
934	180	223	1	2	22	4	5	4	1	5	5	4	3	4	4	5	3	5	5	3	3	5	3	3	5	3	3	3	4	3	2	3	1	3	3	3	2	2	2	5	3	1	1	4	1	4	2	1	1
935	237	272	1	1	20	2	5	5	5	5	4	5	5	5	4	5	5	4	5	5	4	4	5	4	5	5	5	4	5	5	5	5	4	5	5	5	5	4	4	5	7	6	6	5	5	7	7	6	7
936	242	206	1	2	21	4	5	1	1	4	3	3	1	2	1	3	2	3	1	3	3	3	1	3	1	1	1	3	1	1	1	3	3	3	3	1	1	1	3	3	2	6	3	3	6	3	4	5	6
937	179	215	1	2	22	4	2	3	2	3	3	4	1	1	3	1	4	3	5	2	5	3	3	3	3	3	1	3	3	3	5	5	4	3	2	3	2	3	4	1	2	2	2	4	2	4	3	4	5
938	226	216	1	2	19	2	3	3	3	1	2	4	5	3	5	3	3	3	2	3	5	4	3	1	3	2	1	1	1	3	3	3	3	1	1	1	1	3	1	1	4	4	6	4	6	3	4	5	4
939	243	273	1	2	19	1	5	5	4	5	5	5	5	5	5	5	5	5	5	3	5	5	5	5	5	5	5	5	5	5	5	5	5	5	5	5	5	5	5	5	6	4	4	6	7	6	5	6	7
940	180	272	1	2	19	1	5	5	5	5	3	5	5	5	4	5	5	5	5	5	3	5	5	5	5	5	5	5	5	5	5	5	5	5	5	5	4	4	5	5	6	5	6	6	6	6	7	6	6
941	210	257	1	1	19	2	5	5	3	5	5	4	3	4	5	5	3	5	5	3	5	3	5	5	5	5	5	5	4	5	5	5	5	5	3	5	5	5	5	5	6	6	6	6	6	7	6	6	6
942	243	182	1	2	21	4	1	4	4	1	3	1	3	1	3	1	3	3	2	3	3	5	2	1	2	3	1	1	1	3	1	1	3	2	1	3	1	1	1	1	7	5	6	6	7	5	6	5	7
943	243	209	1	1	22	4	1	5	1	3	5	1	5	4	5	4	1	4	5	1	3	5	1	2	1	3	3	1	1	3	3	3	2	2	3	1	1	2	1	2	4	7	7	6	7	6	4	7	6
944	179	271	1	1	18	1	5	5	4	5	5	5	5	5	5	5	4	5	5	5	5	5	5	5	5	5	5	5	5	5	5	5	5	5	5	5	5	5	5	5	5	6	5	7	7	7	7	5	7
945	222	216	1	1	20	2	4	4	5	2	5	1	4	1	3	1	5	1	4	5	3	5	2	2	3	3	4	2	2	2	2	4	3	2	2	2	4	4	4	2	5	5	5	5	5	3	4	5	5
946	225	209	1	1	20	2	3	3	1	3	1	3	4	3	3	3	1	3	3	1	2	4	5	5	4	5	5	3	3	5	3	5	5	3	4	5	3	5	3	3	3	4	5	4	4	4	6	6	6
947	239	243	1	2	19	2	4	4	4	2	4	5	4	5	5	5	5	3	4	5	4	5	4	5	5	4	4	5	5	5	5	5	4	4	5	5	5	4	5	4	5	6	5	6	4	5	5	4	5
948	178	244	1	1	19	1	5	1	2	5	2	4	2	3	3	5	3	3	2	3	1	1	5	5	5	5	3	5	3	3	4	5	5	5	3	5	4	4	5	5	4	4	2	4	5	4	2	3	2
949	236	271	1	2	22	4	5	5	4	5	4	5	5	5	5	5	4	5	5	5	5	4	5	5	5	5	4	5	5	5	5	5	5	5	4	5	4	4	4	5	7	7	6	6	6	6	7	6	7
950	182	198	1	1	20	3	3	1	1	3	3	5	2	5	3	5	1	3	5	3	5	1	3	3	1	1	1	2	3	3	1	5	2	2	3	1	5	5	2	3	4	2	2	4	2	2	4	2	2
951	243	188	1	1	19	1	1	1	1	3	3	2	1	4	2	2	1	1	3	1	1	1	1	1	1	1	3	3	3	3	1	3	1	1	1	1	1	1	1	1	6	5	5	4	3	4	6	4	5
952	220	252	1	1	20	3	2	5	5	5	4	5	5	5	5	2	5	5	3	3	3	5	5	5	5	5	5	5	5	5	5	5	5	5	5	5	5	5	5	5	6	5	6	7	6	7	5	4	4
953	209	195	1	2	20	3	3	1	5	1	1	1	1	3	1	3	3	3	1	5	1	1	2	1	1	1	2	1	2	1	2	1	1	3	3	1	1	2	1	1	5	5	4	6	4	4	4	6	4
954	244	198	1	1	20	2	3	5	3	3	3	3	5	2	5	3	3	4	5	3	5	2	2	1	1	3	2	3	1	3	1	3	3	1	1	1	1	2	1	1	4	2	4	4	2	2	1	2	3
955	179	287	1	2	19	2	5	4	3	3	3	3	1	3	3	5	3	3	5	2	5	3	3	5	5	4	4	5	3	5	3	5	4	5	5	5	3	3	4	3	4	7	7	7	6	6	4	6	4
956	170	262	1	2	21	3	5	5	5	5	5	5	4	5	3	5	5	5	5	5	3	3	5	5	4	5	5	4	5	4	5	4	5	5	5	5	5	5	5	5	4	4	4	6	4	6	4	6	6
957	237	198	1	1	21	4	3	3	5	1	5	4	5	2	2	4	4	3	4	5	5	4	1	2	1	3	1	1	2	1	1	2	1	1	1	1	1	1	1	1	6	4	4	6	4	6	6	4	4
958	191	261	1	1	19	2	3	5	5	2	4	3	5	3	4	5	4	3	4	3	5	5	5	4	5	5	5	4	5	4	5	5	5	4	4	5	5	3	4	3	7	7	7	7	6	7	7	7	7
959	241	250	1	2	19	2	4	4	4	4	4	5	5	5	2	5	5	5	2	4	5	5	3	5	4	4	4	5	4	5	5	2	5	5	5	5	4	3	5	4	5	6	7	5	7	5	4	5	5
960	221	181	1	2	21	3	5	3	5	5	1	5	3	3	1	5	4	5	3	5	3	5	4	4	3	3	4	2	3	3	4	3	5	1	1	4	3	2	3	4	2	2	1	2	4	2	1	1	4
961	211	186	1	2	21	3	2	3	1	2	5	1	5	1	5	1	4	1	3	3	2	4	4	5	5	3	5	3	5	3	3	3	3	3	4	5	3	3	5	5	2	4	4	2	4	4	2	2	2
962	178	280	1	2	20	2	5	5	4	5	3	5	5	5	3	5	3	5	3	5	4	5	5	4	5	5	5	4	5	5	5	5	5	5	5	5	5	4	5	4	7	6	7	7	6	7	6	5	6
963	174	208	1	1	21	4	1	3	2	3	1	1	1	4	1	3	1	4	1	2	1	2	2	2	3	3	4	4	3	5	5	2	2	3	2	4	5	3	2	3	6	6	6	4	5	6	4	4	4
964	239	215	1	2	20	3	3	3	3	3	1	1	3	3	1	3	5	3	3	4	1	2	1	1	1	3	1	3	1	3	1	3	3	2	1	3	1	3	3	1	6	4	6	6	4	6	4	4	4
965	176	220	1	2	20	2	1	4	3	1	1	3	5	1	1	4	1	2	3	1	1	5	3	2	4	4	4	3	4	5	5	2	2	3	5	5	3	5	4	3	4	2	4	2	2	4	4	2	3
966	236	212	1	2	22	4	3	1	3	3	3	3	1	3	1	3	3	2	2	1	1	1	3	3	4	3	3	1	3	4	4	1	1	1	1	3	1	2	3	3	6	4	5	4	6	4	3	4	4
967	210	283	1	2	21	4	5	5	5	5	5	5	5	5	5	5	5	5	5	5	5	5	5	5	5	5	5	5	5	5	5	5	5	5	5	5	5	5	5	5	7	6	7	7	7	7	7	7	6
968	241	215	1	2	20	2	3	5	1	3	2	4	4	5	4	5	3	5	1	1	1	3	1	1	1	1	2	1	1	1	2	1	3	1	1	1	1	3	3	1	4	4	4	6	6	6	6	4	4
969	227	228	1	2	21	4	5	5	5	5	5	5	5	5	5	5	5	5	5	3	5	5	2	4	2	3	4	2	3	3	3	3	4	3	2	3	3	5	3	5	5	6	5	4	6	6	6	6	6
970	176	209	1	1	22	4	1	2	3	1	1	2	3	2	2	3	4	1	3	5	3	1	3	2	3	3	1	1	1	3	2	3	1	1	1	3	1	1	1	1	4	4	6	4	5	5	5	4	4
971	240	170	1	1	21	3	4	1	3	2	5	5	1	3	4	3	3	3	3	3	5	1	3	2	3	3	3	1	1	1	4	3	1	1	2	2	3	2	3	1	4	2	2	3	4	2	4	4	2
972	181	206	1	2	20	3	3	2	5	3	5	4	2	4	2	5	3	3	3	5	2	2	4	5	4	5	4	4	5	4	5	4	5	5	4	5	5	5	4	4	3	5	4	2	4	5	3	2	3
973	240	209	1	1	22	4	3	3	4	3	3	5	5	5	1	5	3	5	1	1	1	5	3	2	1	1	1	1	1	2	1	1	3	3	3	1	1	3	3	2	2	4	4	3	5	4	2	4	3
974	175	179	1	2	19	1	5	1	3	2	1	3	3	3	1	3	3	3	3	3	4	2	1	1	3	1	3	3	1	1	2	3	1	3	1	3	4	1	2	3	2	4	4	4	4	2	2	2	4
975	214	269	1	2	22	4	5	5	5	4	4	5	5	5	4	5	4	5	4	4	4	4	5	5	4	5	4	5	4	5	5	5	5	4	5	5	5	4	5	5	5	7	6	5	6	6	7	5	5
976	229	250	1	2	22	4	1	5	3	1	1	1	3	1	1	1	5	3	2	3	1	5	5	3	3	5	5	5	5	5	3	3	5	5	5	3	5	5	5	5	5	4	4	4	4	4	4	4	4
977	244	171	1	2	20	3	1	3	1	3	3	3	3	1	1	1	3	3	3	1	2	2	5	3	3	3	4	2	3	5	4	3	3	3	4	2	3	3	3	5	2	4	2	4	3	4	4	4	4
978	207	153	1	1	20	3	3	3	2	5	1	3	3	5	1	2	1	2	3	3	3	3	1	3	2	3	1	1	1	1	2	2	1	3	3	1	1	3	1	3	2	4	2	3	4	2	4	4	2
979	181	248	1	1	21	3	5	3	3	4	5	5	4	5	5	5	4	5	5	5	5	4	2	2	3	4	5	3	3	5	5	2	5	5	5	2	4	3	4	4	5	7	7	5	6	7	7	5	5
980	248	208	1	1	21	4	3	4	3	3	3	1	3	1	5	1	5	3	3	5	3	5	1	3	3	1	3	1	2	3	4	3	1	3	2	4	1	1	1	3	6	5	5	6	4	4	6	3	4
981	176	271	1	1	19	2	5	5	3	5	3	5	5	5	5	5	5	5	3	2	5	5	5	5	3	4	5	4	3	5	4	5	4	3	5	5	5	5	5	4	6	6	7	7	7	6	6	6	6
982	236	187	1	2	18	1	3	1	4	1	2	5	3	3	1	3	2	1	3	2	3	4	3	3	3	3	3	1	3	2	3	1	3	3	3	3	2	3	5	1	5	5	4	3	6	4	4	6	6
983	211	260	1	2	18	1	1	5	2	4	2	2	5	4	2	4	3	2	4	2	3	5	5	2	5	5	2	5	4	2	3	2	3	2	5	2	4	4	4	2	6	7	6	7	7	7	7	7	7
984	221	199	1	1	18	1	3	5	1	3	1	3	3	2	3	2	1	3	2	1	1	3	3	3	3	1	3	5	3	3	3	1	1	3	3	3	5	4	3	3	4	4	4	2	5	4	4	5	4
985	174	154	1	2	21	3	5	5	2	3	2	5	5	3	3	4	1	3	1	1	1	3	3	2	1	1	3	1	1	1	1	1	2	1	1	2	3	1	2	3	2	4	4	3	4	4	4	2	2
986	180	224	1	2	19	1	5	2	4	5	1	5	1	5	1	5	3	5	1	3	1	1	4	5	2	4	5	2	5	3	4	3	3	3	3	5	3	4	5	3	2	3	2	2	2	4	2	3	1
987	242	274	1	2	21	3	5	5	3	5	5	5	5	5	5	5	3	5	5	3	5	5	5	5	5	5	5	5	5	5	5	5	5	5	5	5	5	5	5	5	7	7	7	6	7	6	6	6	6
988	174	198	1	1	20	2	4	1	1	5	3	5	1	5	2	5	4	3	3	3	3	1	4	4	2	3	2	5	3	3	5	4	3	5	5	3	2	3	5	2	4	4	4	6	4	4	4	4	5
989	274	243	1	2	22	4	3	5	5	3	5	4	5	5	5	3	5	3	5	5	5	5	5	5	5	5	5	4	5	5	5	5	5	5	5	4	5	5	5	5	4	4	6	4	3	6	6	4	4
990	211	181	1	2	19	1	3	5	1	3	3	2	3	1	1	1	2	3	3	3	1	3	3	1	3	3	1	4	4	2	1	1	3	2	1	3	1	3	3	4	4	2	4	3	4	3	3	3	2
991	178	223	1	1	21	4	4	3	3	3	3	5	3	3	5	5	3	5	3	3	3	5	3	3	3	1	3	4	3	3	3	3	5	3	3	1	2	3	4	1	1	2	4	1	4	4	4	1	2
992	236	198	1	1	19	1	3	3	3	1	1	1	1	1	2	3	3	3	2	3	3	3	1	1	2	3	1	1	1	4	3	3	1	4	3	3	3	1	3	2	3	4	3	5	4	6	5	4	4
993	181	203	1	2	19	2	4	4	3	4	4	5	4	3	3	2	2	1	1	1	3	4	1	1	3	3	3	1	2	2	3	2	3	3	2	1	4	3	3	2	1	4	2	2	2	4	2	2	3
994	221	217	1	1	19	1	5	5	5	5	5	5	4	5	5	5	4	5	5	5	5	5	2	2	2	2	4	3	5	5	3	2	5	3	4	2	5	4	3	3	3	6	5	6	3	3	4	6	3
995	173	235	1	2	20	3	3	3	1	5	3	3	1	5	3	5	1	2	4	3	1	1	4	3	1	3	4	4	1	2	2	3	1	2	1	3	3	3	3	3	4	5	6	7	6	4	6	4	6
996	243	224	1	1	19	1	3	1	3	3	5	5	2	3	3	5	2	5	5	3	3	1	1	3	2	3	1	2	1	3	1	1	1	2	2	2	3	1	3	1	6	4	6	4	6	4	6	5	5
997	178	188	1	2	22	4	3	3	3	1	3	3	1	1	5	1	5	1	5	3	4	2	3	3	5	3	3	4	3	5	3	5	5	5	3	5	3	3	3	3	2	2	2	4	2	3	2	2	2
998	182	267	1	2	20	2	5	5	5	5	5	5	5	5	5	3	4	5	5	3	5	5	5	3	3	3	5	5	3	3	5	4	3	4	5	3	5	5	5	3	6	7	6	6	7	7	7	7	7
999	208	236	1	2	19	2	3	4	5	3	1	3	3	3	3	2	3	1	3	5	3	4	2	3	1	1	1	3	4	2	3	3	1	3	3	3	1	4	2	2	5	4	6	6	6	5	4	4	6
1000	237	246	1	2	18	1	5	5	5	5	5	5	5	5	3	5	3	5	2	3	2	5	5	5	5	5	5	5	5	5	5	5	5	5	5	5	5	5	5	5	4	6	6	3	6	3	6	4	4
1001	224	262	1	1	19	2	5	5	5	5	3	5	5	5	2	5	2	5	3	3	2	5	5	5	5	5	5	5	5	5	5	5	5	5	5	5	5	5	5	5	7	6	6	6	7	5	7	7	6
1002	174	250	1	1	21	3	2	4	4	4	1	3	5	1	4	4	5	2	4	5	4	4	5	5	5	5	4	2	5	5	4	3	4	2	4	3	4	4	4	3	5	6	5	5	7	5	5	7	5
1003	240	237	1	1	19	2	4	4	3	4	4	2	4	4	4	4	2	2	4	4	1	2	5	5	5	4	4	5	5	5	5	5	5	4	4	5	4	5	4	5	2	5	4	2	5	5	2	4	3
1004	181	261	1	1	19	1	3	5	5	4	5	5	5	3	5	5	5	3	5	5	5	4	4	4	3	4	5	3	5	5	5	5	5	4	3	5	3	5	5	3	7	6	7	6	7	6	7	6	7
1005	189	289	1	2	20	3	5	5	5	5	5	5	5	5	5	5	5	5	5	5	5	5	5	4	4	5	4	5	5	5	4	4	4	4	5	3	5	5	3	3	7	6	7	6	7	7	7	7	7
1006	209	285	1	2	21	3	3	5	5	5	5	3	5	5	5	5	5	5	5	5	5	5	5	5	5	5	5	5	5	5	5	5	5	5	5	5	5	5	5	5	7	7	7	6	6	7	6	7	7
1007	175	240	1	2	19	1	5	5	3	3	3	5	5	5	3	5	1	4	5	3	3	3	4	1	2	3	2	3	2	3	1	3	3	2	1	3	1	2	4	3	6	7	7	6	7	4	5	6	5
1008	241	188	1	1	19	1	3	3	5	3	5	1	5	3	3	1	5	1	5	3	3	3	2	4	4	3	4	1	2	2	4	3	4	3	1	2	1	2	3	1	4	4	4	5	4	2	2	6	5
1009	221	212	1	1	20	2	2	3	3	1	5	1	2	3	5	1	4	1	5	3	4	1	5	5	5	5	3	3	3	5	5	3	3	5	3	3	5	5	3	5	4	6	5	4	3	6	6	3	6
1010	178	299	1	1	19	2	3	5	5	4	2	5	5	4	3	4	5	4	2	5	5	5	5	5	5	5	5	4	4	4	5	5	5	4	5	5	5	5	5	5	7	7	7	7	6	7	5	7	7
1011	242	265	1	1	20	2	5	5	5	5	5	5	5	5	5	5	3	5	5	5	5	5	5	5	5	5	5	5	5	5	5	5	5	4	4	5	5	5	5	4	6	6	6	5	6	7	5	6	7
1012	213	281	1	2	18	1	5	5	5	4	5	5	5	5	5	4	5	5	5	5	5	5	5	5	5	5	5	5	5	5	5	5	5	5	5	5	5	5	5	5	6	7	7	6	6	6	7	6	6
1013	239	226	1	2	19	2	3	5	4	3	5	4	5	4	4	1	1	4	4	3	4	3	1	3	1	1	1	3	3	1	3	1	1	2	1	3	3	3	3	1	4	4	5	4	6	6	4	4	4
1014	266	263	1	1	19	2	5	4	4	4	5	4	5	4	5	5	2	5	3	2	5	4	5	5	5	4	4	5	5	5	4	5	4	4	5	5	5	5	5	5	5	7	7	5	5	7	5	5	7
1015	237	225	1	1	20	3	4	3	3	3	2	1	1	1	3	1	5	2	2	3	3	3	3	3	3	1	4	5	2	5	1	5	3	5	3	3	3	3	3	4	5	4	5	4	4	4	6	5	6
1016	176	245	1	2	20	2	4	3	1	4	5	1	1	1	5	3	1	1	3	1	5	3	5	3	3	3	5	2	3	5	3	3	4	3	5	5	3	3	4	5	4	6	4	4	7	6	4	6	6
1017	239	180	1	1	20	3	5	1	3	3	3	3	1	5	4	5	5	3	5	3	5	1	1	1	3	1	1	1	1	2	1	1	3	1	2	3	1	1	1	1	4	4	6	5	3	6	6	5	3
1018	209	205	1	2	19	1	4	1	2	3	1	1	3	3	2	3	3	2	2	5	1	1	3	4	3	5	4	1	3	2	3	3	5	3	3	3	3	3	1	4	3	4	6	6	4	4	4	5	4
1019	237	182	1	1	20	2	3	2	3	3	3	2	2	4	5	2	3	2	3	3	3	1	2	3	3	3	4	3	3	3	3	3	4	5	3	3	4	3	2	3	3	4	2	4	2	2	4	4	2
1020	183	222	1	1	21	3	5	3	3	5	5	3	5	5	5	3	4	5	3	2	4	5	3	3	1	2	2	1	1	3	3	2	3	4	3	3	2	3	3	2	2	4	4	4	2	5	4	2	3
1021	238	248	1	1	20	2	5	5	5	5	2	5	5	5	4	5	5	5	5	5	5	5	3	3	4	5	3	5	5	4	3	5	4	4	3	3	3	5	3	5	6	6	6	7	6	5	6	5	6
1022	234	285	1	1	21	3	4	5	5	5	5	5	5	5	5	5	4	5	5	3	5	5	5	5	5	5	5	5	5	5	5	5	5	5	5	5	5	5	5	5	7	7	7	5	6	7	5	7	7
1023	212	136	1	2	19	2	1	4	3	2	3	2	3	3	1	1	2	3	2	3	2	4	3	1	1	3	2	3	1	2	3	2	1	2	3	1	1	1	3	1	2	1	4	1	2	2	4	2	4
1024	249	256	1	2	21	3	1	2	3	1	3	1	5	1	1	1	4	1	4	3	1	3	3	5	4	5	3	5	3	3	5	5	5	5	5	4	5	5	5	3	6	6	6	6	5	5	4	4	4
1025	175	144	1	1	18	1	3	3	3	3	1	2	4	3	3	1	1	3	3	2	2	5	3	1	3	1	1	1	1	2	1	1	3	3	1	2	1	1	1	3	4	2	2	4	4	2	3	4	2
1026	235	177	1	1	21	4	2	3	5	2	5	1	1	1	5	1	5	1	4	3	4	3	1	1	2	1	1	1	2	3	1	1	1	3	3	2	1	1	1	1	4	4	4	2	4	3	3	2	2
1027	241	194	1	1	20	3	1	1	1	3	4	3	1	1	3	3	4	1	3	3	5	1	4	3	3	3	2	5	5	2	4	5	5	2	3	3	5	3	3	3	4	2	1	4	2	4	2	4	2
1028	213	204	1	2	20	2	3	5	2	4	3	4	4	4	5	4	3	4	5	5	4	5	3	1	4	3	1	4	2	1	1	1	1	2	2	1	2	4	2	2	4	4	5	7	5	5	6	5	4
1029	216	219	1	2	19	1	3	3	3	3	1	3	4	3	3	3	3	5	1	5	1	4	2	5	4	5	5	4	5	3	3	5	5	4	3	2	2	4	5	4	2	4	4	4	4	4	4	4	4
1030	245	213	1	2	22	4	3	1	1	1	1	1	3	3	1	1	3	3	3	3	1	3	3	1	1	3	3	3	3	1	1	1	1	3	1	3	3	3	1	1	6	4	6	4	6	4	4	6	5
1031	245	174	1	2	21	3	3	5	3	3	1	1	4	1	1	1	5	3	3	5	1	4	1	3	1	3	1	3	3	1	1	1	3	1	1	2	3	3	1	1	4	6	4	4	6	4	6	6	4
1032	208	229	1	2	20	3	4	1	1	5	2	5	1	5	3	5	4	3	2	3	2	4	3	1	2	3	1	3	1	1	3	1	3	2	3	3	3	1	3	1	7	4	6	5	4	7	6	5	4
1033	236	273	1	2	21	4	5	3	5	4	5	5	5	4	5	3	5	5	5	5	5	3	3	5	3	5	5	5	5	5	4	3	5	4	4	3	3	5	3	5	6	7	6	7	7	6	5	7	5
1034	246	190	1	2	18	1	3	5	5	1	3	3	2	3	4	5	5	3	5	2	5	3	2	4	3	3	1	2	3	4	4	2	3	1	1	3	3	3	2	3	4	2	2	2	2	4	2	2	2
1035	222	249	1	1	21	4	5	5	4	4	5	5	5	5	5	3	5	5	5	5	5	5	2	2	5	3	2	3	5	3	5	3	4	4	4	3	3	4	5	4	7	6	6	6	7	7	7	6	6
1036	240	229	1	2	21	4	5	5	5	5	5	5	5	5	5	5	3	5	5	3	5	5	3	5	5	5	3	3	5	3	5	3	3	3	3	3	3	3	3	3	5	5	6	6	7	6	4	6	5
1037	208	262	1	1	21	3	5	3	5	5	3	4	5	3	2	4	3	5	3	5	1	3	3	3	5	3	5	3	3	4	3	3	3	5	2	3	3	5	3	5	4	4	4	4	4	3	4	5	4
1038	235	211	1	1	18	1	1	3	5	2	3	3	1	3	1	1	3	1	4	3	3	1	3	5	4	4	3	5	3	5	4	4	5	5	5	5	3	5	5	5	6	5	6	4	4	3	4	6	4
1039	237	209	1	2	19	1	1	1	5	2	3	1	1	3	4	2	2	1	3	2	3	1	3	2	3	3	3	1	3	3	3	3	3	3	5	3	5	2	3	1	4	4	3	4	5	6	6	4	5
1040	212	237	1	2	21	4	3	2	5	4	1	3	3	3	3	5	3	5	1	3	2	1	3	2	3	4	4	5	2	2	3	4	3	3	5	4	3	3	3	5	6	4	4	6	5	4	6	4	6
1041	241	221	1	1	22	4	1	3	3	3	3	3	4	2	5	2	3	2	4	3	3	3	5	5	5	3	5	3	3	5	5	5	5	4	5	5	5	4	5	3	4	4	2	2	4	2	3	2	2
1042	235	174	1	2	19	1	2	1	3	4	1	4	1	1	1	3	3	3	1	3	1	1	1	1	3	3	3	1	1	2	3	3	3	1	1	1	1	3	1	1	4	6	6	4	6	3	4	4	5
1043	210	166	1	1	22	4	3	1	3	4	3	2	1	3	5	2	1	3	4	4	5	1	3	1	1	3	3	1	3	1	1	3	1	3	1	3	3	1	1	3	2	4	1	1	4	4	4	3	2
1044	241	229	1	1	19	2	5	4	4	5	5	5	5	3	4	4	2	3	4	2	5	5	4	5	3	4	4	2	4	5	3	2	5	4	4	5	3	4	2	3	5	4	5	3	5	4	4	4	3
1045	225	208	1	2	22	4	1	5	1	2	5	3	5	2	5	1	3	2	5	3	4	3	2	5	3	4	5	3	5	3	3	3	4	3	3	3	3	3	3	2	6	6	4	4	6	4	6	4	6
1046	237	267	1	2	22	4	5	3	3	5	5	5	1	4	4	5	4	5	3	4	4	1	5	5	5	4	5	4	4	4	5	5	5	4	5	5	4	5	4	5	5	5	7	4	5	5	7	7	5
1047	210	260	1	1	18	1	5	5	3	5	5	5	4	5	3	5	4	5	3	4	5	5	5	5	5	5	5	5	5	5	5	5	5	5	5	5	5	5	5	5	5	5	4	4	4	6	6	4	4
1048	236	213	1	2	19	2	5	3	3	3	1	3	3	4	1	3	4	4	2	5	3	1	4	3	4	1	1	3	4	2	4	3	1	4	2	2	3	3	3	3	5	6	7	6	4	7	6	4	5
1049	238	198	1	1	18	1	1	1	3	2	3	3	2	1	3	3	3	3	3	1	3	3	5	5	4	5	5	3	5	3	3	4	5	3	5	3	5	4	3	4	4	4	2	4	2	4	4	2	4
1050	243	170	1	2	20	2	3	3	3	5	3	3	3	4	1	5	3	3	1	4	1	1	3	2	1	3	3	5	3	3	3	3	2	2	4	3	3	4	3	3	2	2	2	3	2	4	3	4	1
1051	240	216	1	2	18	1	3	1	5	5	5	4	3	2	5	3	3	4	1	4	1	3	5	3	4	5	3	3	4	5	3	3	3	5	3	5	5	4	4	3	6	6	3	6	4	5	4	3	3
1052	238	264	1	2	20	2	4	3	4	3	5	5	2	4	4	5	1	4	5	2	5	5	3	4	3	5	3	5	4	5	4	5	2	4	4	3	4	2	4	2	6	7	7	7	7	7	5	7	6
1053	226	235	1	2	19	1	1	1	5	2	3	3	3	2	2	1	3	3	4	4	1	3	3	3	5	5	5	5	3	5	5	5	5	3	5	5	3	4	4	3	6	4	6	7	4	6	6	4	4
1054	240	206	1	1	20	3	3	5	2	3	3	1	5	3	5	2	3	3	5	4	3	3	5	4	5	3	3	3	5	5	3	5	4	5	5	5	3	4	3	3	4	1	4	4	4	3	2	3	2
1055	237	170	1	2	19	1	5	5	3	5	5	5	4	5	3	5	1	3	3	1	3	5	1	1	1	1	1	1	1	3	3	2	1	1	3	2	2	2	2	1	2	3	4	4	2	3	4	3	2
1056	220	254	1	1	19	2	3	3	1	1	5	2	1	1	5	3	1	3	5	1	5	3	5	5	5	5	4	5	5	5	5	5	3	5	3	3	3	3	4	3	5	5	5	5	6	5	4	6	5
1057	240	281	1	1	20	3	5	5	5	4	5	5	5	5	5	4	4	5	5	5	5	5	5	5	5	5	5	5	5	5	5	5	5	5	5	5	5	5	5	5	6	7	7	7	7	5	7	7	5
1058	251	250	1	1	21	3	5	5	5	4	5	5	5	5	5	5	5	5	4	5	5	5	3	3	5	3	3	3	5	3	5	3	3	3	3	3	5	3	3	3	6	6	5	6	7	6	7	5	7
1059	244	248	1	2	19	2	3	3	1	3	3	1	4	1	1	1	1	1	1	1	1	5	3	5	4	4	4	4	3	5	5	5	5	4	5	5	3	5	5	4	7	6	6	5	6	6	6	6	4
1060	237	268	1	2	21	3	5	5	3	5	3	5	5	3	3	5	5	3	5	3	5	5	3	5	5	5	5	5	5	3	5	5	5	4	5	3	4	4	5	5	7	7	6	7	7	7	6	6	6
1061	243	247	1	1	20	2	3	3	3	3	5	3	1	5	3	3	5	3	3	3	4	1	5	5	4	4	3	3	2	2	5	3	5	3	5	4	5	4	5	2	4	2	4	5	2	3	4	6	3
1062	240	188	1	2	20	2	4	5	1	5	1	4	3	4	1	3	3	3	1	3	2	4	1	2	1	1	2	1	1	2	1	3	1	1	3	1	1	1	2	1	2	2	4	2	4	2	2	2	2
1063	270	228	1	1	21	4	3	3	5	1	3	2	3	2	3	1	3	3	1	5	1	5	3	3	3	3	3	3	5	5	3	5	4	3	3	3	4	5	5	3	6	7	7	4	6	5	6	6	6
1064	229	270	1	2	20	3	4	5	5	5	5	5	5	5	5	5	5	4	5	5	5	5	5	5	5	5	5	5	5	5	5	5	5	5	5	5	5	5	5	5	5	7	5	5	5	6	7	7	5
1065	236	226	1	1	21	4	5	5	5	4	4	5	5	5	2	4	5	4	2	4	4	5	2	4	3	2	4	4	3	5	2	4	3	4	5	2	3	4	4	4	3	3	5	3	5	3	3	3	3
1066	239	165	1	2	20	3	4	1	1	2	1	1	2	3	1	3	2	2	1	1	1	1	3	3	3	4	5	4	3	3	5	4	3	5	2	1	5	3	1	4	2	2	2	4	3	4	3	2	4
1067	244	200	1	2	22	4	3	5	5	5	1	4	3	5	1	5	3	5	1	3	3	5	3	3	3	2	1	3	1	2	3	2	3	1	1	1	1	3	3	3	4	4	4	4	2	4	3	2	4
1068	221	202	1	1	21	3	3	5	2	3	3	5	3	5	4	5	2	4	4	5	2	5	3	3	1	1	1	1	3	3	1	1	2	3	3	1	1	1	3	1	2	4	2	3	4	2	3	4	3
1069	236	200	1	2	22	4	4	3	4	3	3	3	5	3	3	3	2	3	3	5	1	4	1	3	1	3	1	3	1	1	2	1	2	1	1	1	3	1	1	1	3	3	5	4	5	4	2	5	2
1070	239	187	1	2	21	3	1	1	3	3	4	3	2	1	3	1	3	1	3	1	3	2	3	1	3	3	1	1	3	2	3	3	1	3	3	3	1	3	3	3	4	2	4	4	4	5	5	4	4
1071	241	214	1	1	23	4	1	1	5	3	3	3	1	2	5	3	5	5	3	5	3	1	3	4	3	3	1	3	3	1	1	2	1	3	1	1	2	3	3	3	4	2	4	4	2	2	4	4	3
1072	235	244	1	1	23	4	5	5	5	5	5	5	3	5	5	5	5	5	5	5	5	5	3	2	3	4	5	3	3	5	4	3	3	2	3	3	3	2	2	2	7	6	7	6	7	6	7	6	7
1073	237	238	1	1	21	4	2	1	5	4	2	5	1	3	1	3	5	4	3	3	1	3	5	3	2	3	2	3	3	3	3	2	3	3	2	4	5	5	5	5	6	7	6	7	4	4	6	5	6
1074	250	282	1	2	18	1	4	5	4	5	2	5	4	4	3	4	2	5	2	4	2	4	5	5	4	5	4	4	5	5	5	5	5	5	5	5	5	5	5	5	6	7	5	5	5	7	6	6	7
1075	238	273	1	2	18	1	5	5	5	4	4	5	5	5	5	5	4	5	5	4	4	4	4	5	5	5	5	4	5	5	4	5	5	4	5	5	5	4	5	5	5	7	7	6	7	5	5	6	7
1076	238	219	1	2	18	1	4	5	4	4	2	4	4	2	4	4	5	4	3	5	2	5	5	5	4	3	4	5	5	5	5	4	5	4	3	4	4	3	4	3	5	3	3	3	5	3	3	3	4
1077	244	276	1	2	19	1	5	5	5	5	5	5	5	5	5	5	5	5	5	5	5	3	5	5	5	5	5	5	5	5	5	5	5	5	5	5	4	5	5	5	7	4	7	5	7	7	6	6	6
1078	240	258	1	2	19	1	2	5	5	5	5	2	5	3	5	5	5	3	5	5	5	5	5	5	5	5	5	5	5	5	5	5	5	5	5	5	5	5	5	5	5	4	6	5	4	6	5	6	6
1079	245	154	1	2	19	1	1	4	1	2	3	2	3	2	5	3	3	3	5	1	5	4	1	3	1	3	1	2	2	3	1	1	3	1	1	1	1	1	1	1	2	2	2	4	4	2	2	4	3
1080	254	279	1	1	19	2	5	5	2	5	5	4	3	3	3	3	1	3	3	3	5	3	3	5	5	5	5	3	5	3	5	5	4	3	4	4	3	5	4	5	6	4	6	4	6	6	6	6	6
1081	238	290	1	2	19	2	5	5	3	5	5	5	4	5	5	5	5	5	5	4	5	5	5	5	5	5	5	5	5	5	4	5	5	5	5	5	5	5	5	5	4	5	6	6	6	5	6	4	7
1082	238	232	1	1	20	2	4	3	1	3	1	5	5	3	3	3	3	4	1	1	1	5	1	3	4	4	2	3	1	3	1	3	5	3	1	3	4	2	3	2	6	5	4	6	4	4	5	6	4
1083	238	211	1	2	19	2	1	1	5	1	2	2	2	1	2	1	5	1	3	3	3	1	3	5	5	5	4	5	5	5	4	3	5	5	5	5	5	5	5	5	4	2	5	4	4	4	4	3	4
1084	281	238	1	2	20	2	5	5	5	5	5	5	5	5	5	5	4	5	5	5	5	5	5	3	3	3	5	3	3	3	3	3	3	5	3	5	5	3	5	4	5	6	4	4	6	6	6	4	5
1085	238	236	1	1	21	4	1	3	3	3	3	3	3	3	1	1	3	3	2	3	2	5	5	3	3	3	5	5	5	5	5	5	3	3	5	5	5	5	5	4	4	2	4	2	2	3	2	4	3
1086	243	282	1	1	20	2	5	5	5	5	5	3	5	3	5	5	5	3	5	5	5	3	5	5	5	4	5	5	5	4	5	5	5	5	4	5	5	5	5	5	7	7	6	6	7	6	7	7	7
1087	248	135	1	2	20	3	1	3	3	2	5	3	5	3	5	3	1	1	3	5	5	3	3	1	1	1	1	1	1	3	1	1	1	1	1	1	1	2	1	1	1	1	1	4	4	1	2	3	4
1088	240	173	1	1	20	3	3	5	3	1	1	1	5	3	1	3	1	1	1	1	3	3	2	1	1	3	3	3	3	1	3	3	1	2	3	1	1	1	1	1	7	4	6	4	7	6	6	4	4
1089	239	175	1	1	21	3	2	3	5	5	5	4	4	3	5	2	5	3	3	5	3	1	1	3	1	1	1	3	1	2	1	3	1	3	1	1	3	1	1	1	2	5	2	2	5	3	2	2	2
1090	240	220	1	2	21	3	2	2	4	4	1	2	2	2	2	4	4	4	1	4	2	2	4	4	5	5	5	4	4	3	4	3	4	5	5	5	4	3	5	4	5	6	7	5	5	7	5	4	6
1091	237	249	1	1	22	4	1	2	5	2	5	2	2	3	5	1	2	1	4	3	3	3	5	5	5	5	5	4	5	5	4	5	3	3	3	3	5	5	4	5	6	4	4	4	6	4	6	6	4
1092	241	230	1	2	21	4	5	3	3	5	3	5	3	5	5	5	1	3	5	1	5	3	1	3	3	1	3	1	1	3	2	3	1	1	1	1	1	3	3	1	4	4	4	4	3	5	6	6	4
1093	239	228	1	2	21	4	1	1	3	1	3	1	3	4	5	1	1	3	5	3	5	3	4	3	3	3	5	5	5	3	3	5	5	3	5	5	4	5	3	5	4	2	3	2	2	4	4	2	4
1094	236	252	1	2	21	4	5	5	5	5	5	5	5	5	5	5	4	5	5	5	5	5	4	4	3	5	5	5	4	5	5	5	5	3	3	5	4	5	3	3	4	4	6	7	6	5	7	7	6
1095	239	237	1	2	22	4	3	2	3	3	1	4	3	4	1	4	1	5	3	3	1	3	1	1	3	3	2	2	3	3	1	3	1	2	3	2	4	2	3	4	4	4	4	6	4	6	5	5	6
1096	259	201	1	2	22	4	4	4	3	2	3	5	5	3	3	4	4	3	4	5	4	5	2	2	2	3	4	2	2	4	2	1	2	1	1	2	4	2	1	1	7	6	5	7	7	3	5	4	6
1097	238	222	1	1	23	4	2	4	1	1	2	3	3	2	2	3	1	3	1	1	3	3	3	3	3	5	3	3	5	5	5	5	3	4	4	3	5	5	4	3	5	6	5	6	5	4	5	5	4
1098	236	152	1	2	18	1	4	1	1	1	3	4	3	3	3	1	1	3	2	3	1	2	3	1	1	1	3	1	2	1	1	1	3	2	3	3	1	2	3	2	2	4	2	2	2	2	2	1	3
1099	237	175	1	1	18	1	3	4	3	1	3	1	3	1	1	2	2	1	3	3	3	2	3	3	3	3	1	3	1	2	4	3	3	3	3	1	5	3	5	4	2	4	3	2	2	4	2	4	2
1100	242	207	1	1	19	1	3	3	3	5	3	1	3	3	3	3	1	5	5	3	4	3	1	1	1	1	3	1	2	3	1	1	1	1	3	1	2	1	3	2	4	2	2	4	2	2	4	3	4
1101	161	240	1	2	19	1	3	3	3	5	3	3	2	1	4	3	1	3	5	3	5	3	3	5	1	3	1	3	3	3	5	2	3	3	3	3	3	3	5	2	4	6	4	2	4	5	4	4	2
1102	224	272	1	2	19	2	5	5	4	4	4	4	4	4	5	5	2	5	5	4	4	5	5	2	4	3	2	5	3	5	4	4	4	3	4	5	4	5	4	4	5	6	5	6	5	3	6	4	5
1103	229	180	1	2	19	2	2	4	3	1	2	3	5	1	2	3	2	1	1	2	1	2	5	3	1	4	4	3	3	1	5	3	1	4	4	1	2	2	5	3	2	2	4	2	2	2	2	2	3
1104	243	239	1	1	21	4	5	5	5	5	5	5	3	5	5	5	5	5	5	5	5	5	2	3	5	5	2	5	2	3	2	3	3	3	2	3	4	5	2	2	6	4	6	6	4	4	4	6	5
1105	167	270	1	1	19	2	5	4	5	5	5	3	4	5	5	3	5	5	4	4	5	5	5	5	5	5	5	5	5	5	5	5	5	5	5	5	5	5	5	5	7	6	6	6	6	7	7	7	6
1106	233	161	1	2	20	2	3	5	1	1	3	2	2	3	1	3	1	3	2	1	3	5	2	3	1	1	1	1	1	1	3	1	1	3	1	3	1	1	1	3	2	4	2	2	2	4	2	4	4
1107	234	258	1	1	20	2	5	3	3	5	5	5	5	5	4	5	3	5	5	3	5	3	5	5	3	4	5	5	5	5	5	5	5	5	5	5	5	5	5	3	7	7	6	5	7	6	4	5	5
1108	237	241	1	2	22	4	2	4	2	4	5	3	4	3	5	2	2	2	4	4	5	4	4	2	3	5	3	3	4	5	2	4	4	5	4	5	4	4	2	5	6	7	5	5	7	7	7	7	6
1109	163	179	1	2	20	2	3	5	1	1	3	1	3	1	5	2	1	3	5	1	3	5	5	3	3	5	3	3	3	3	5	5	3	3	3	3	3	5	5	3	4	4	2	2	2	2	2	3	2
1110	167	151	1	2	20	3	3	5	3	1	1	3	5	1	1	1	2	2	1	3	1	5	3	3	3	3	1	1	2	2	3	3	3	1	3	3	1	3	2	1	4	3	3	4	4	4	3	4	2
1111	226	219	1	2	20	3	3	3	3	5	3	3	3	3	4	3	1	5	3	1	4	2	3	3	1	3	3	4	4	5	3	3	3	3	1	5	4	4	4	3	6	4	4	6	4	5	4	6	4
1112	234	222	1	1	20	3	2	3	3	1	3	1	5	3	2	3	2	1	1	4	1	4	4	4	1	4	2	3	4	3	4	3	3	3	4	1	3	1	3	1	4	4	3	2	2	4	4	2	5
1113	225	220	1	2	21	4	2	3	5	1	3	3	3	1	4	1	5	3	2	3	4	5	3	4	3	4	5	5	3	2	3	5	5	3	3	2	2	4	2	2	4	2	2	4	2	2	2	4	2
1114	237	208	1	2	20	3	5	3	2	3	1	4	1	2	3	3	3	3	2	1	3	3	5	3	3	5	4	3	3	3	3	4	3	5	5	5	5	5	5	5	2	2	2	3	2	2	4	2	4
1115	164	184	1	1	21	3	5	1	3	4	1	5	3	3	3	3	1	5	1	4	1	1	1	3	2	1	3	3	3	3	1	3	3	3	1	3	1	3	2	3	4	4	4	4	4	5	4	2	4
1116	213	202	1	2	19	1	5	4	5	5	4	5	4	5	4	4	5	5	3	5	3	4	1	1	4	1	2	3	1	3	2	2	4	4	4	4	4	4	4	2	4	3	2	2	3	3	3	5	5
1117	228	205	1	1	21	3	1	2	3	1	3	3	3	1	4	1	4	1	3	4	3	2	3	4	2	3	2	5	4	5	2	5	5	3	4	3	5	4	3	3	5	3	4	5	5	4	5	3	6
1118	231	184	1	1	21	3	4	5	3	5	1	5	3	5	2	5	3	3	3	1	1	3	1	1	3	1	1	1	1	1	1	3	2	1	1	1	1	3	3	3	2	2	3	4	3	5	4	3	6
1119	229	223	1	2	22	4	1	5	1	3	3	1	3	4	3	2	2	1	1	3	3	2	3	1	1	3	4	2	1	3	2	3	5	2	2	2	3	2	2	3	7	6	6	4	6	4	4	6	6
1120	239	285	1	2	21	3	5	5	5	5	3	5	5	5	5	5	4	5	5	5	5	3	5	5	5	5	5	5	5	5	5	5	5	5	5	5	5	5	5	5	7	6	6	7	7	6	6	6	7
1121	162	263	1	1	22	4	3	5	3	1	3	1	4	2	4	1	5	1	3	5	3	3	5	5	3	5	5	5	5	3	3	5	5	5	4	3	5	4	4	5	4	2	4	4	4	4	4	4	3
1122	165	271	1	2	21	4	5	5	5	5	5	5	5	5	4	5	5	5	5	5	4	5	5	5	5	5	5	5	5	5	5	5	5	5	5	5	5	5	5	5	6	7	7	5	5	7	7	5	6
1123	214	237	1	2	20	3	3	1	5	1	2	1	2	3	4	2	5	1	4	3	4	1	5	3	5	5	3	4	3	5	2	3	4	4	5	4	3	4	3	5	2	4	2	4	4	4	2	3	4
1124	208	218	1	2	19	2	3	3	3	5	3	4	1	3	1	3	4	5	1	1	3	1	1	1	2	1	1	3	1	1	1	3	1	3	3	1	1	2	1	1	6	4	4	5	6	5	4	4	4
1125	160	244	1	2	18	1	4	5	3	4	5	3	4	3	5	2	2	3	4	4	3	5	4	5	4	3	4	5	2	3	5	4	5	3	5	2	3	2	3	3	6	2	4	4	3	3	3	3	4
1126	237	219	1	2	18	1	3	1	1	5	3	4	3	5	1	4	3	5	2	4	1	3	2	4	3	2	1	3	3	3	3	3	1	3	3	3	3	1	1	1	6	6	7	7	7	6	7	5	7
1127	232	212	1	2	21	4	4	1	5	3	5	5	1	4	3	3	5	3	5	5	3	1	3	2	2	1	2	1	1	3	1	3	3	1	1	1	1	3	3	1	4	6	4	4	6	5	4	4	5
1128	231	223	1	1	22	4	5	2	2	5	4	5	2	5	3	5	1	5	2	3	2	2	2	4	2	3	4	2	2	2	4	3	4	4	4	4	3	2	4	2	5	5	3	5	3	3	6	6	4
1129	169	259	1	2	22	4	5	5	4	5	5	5	5	5	5	5	3	5	5	4	5	5	5	5	5	5	5	5	5	5	5	5	5	5	5	5	5	5	5	5	6	6	6	6	4	7	6	4	4
1130	248	217	1	2	21	4	2	3	3	2	3	1	3	3	5	3	2	3	5	3	3	4	3	2	4	3	1	3	3	3	4	1	3	3	3	1	1	3	3	3	4	3	3	4	4	4	4	3	4
1131	212	229	1	2	21	3	1	5	3	1	3	3	3	2	4	1	5	1	4	5	5	5	2	4	3	1	3	2	1	4	3	1	3	3	3	1	1	3	1	2	4	6	6	5	4	4	6	4	4
1132	215	226	1	2	20	2	3	5	3	3	1	4	5	3	1	5	1	3	1	3	3	3	5	5	5	3	5	5	4	3	5	3	5	5	5	5	3	3	5	3	2	1	4	2	2	2	1	2	2
1133	165	242	1	2	18	1	2	3	2	1	3	3	4	3	1	1	4	1	2	5	1	3	3	3	5	3	3	2	4	3	3	3	4	5	4	3	2	4	2	3	4	6	6	6	7	5	4	4	6
1134	218	279	1	1	19	1	5	5	4	5	5	5	5	5	5	5	4	5	5	4	5	5	5	5	5	5	5	5	5	5	5	5	5	5	5	5	5	5	5	5	7	7	7	7	7	7	7	5	7
1135	229	262	1	1	19	1	5	5	5	4	4	4	4	5	4	4	4	5	5	4	5	4	3	5	5	5	4	5	5	3	5	4	5	5	4	5	5	5	4	5	5	7	6	5	6	6	5	7	4
1136	230	230	1	1	18	1	1	3	3	1	5	1	3	1	3	3	2	2	4	3	3	2	4	3	3	3	1	2	4	2	5	3	2	2	4	3	4	2	4	3	4	4	6	6	5	4	6	4	5
1137	241	193	1	2	22	4	4	3	3	3	2	2	3	3	2	4	3	5	3	3	5	3	1	3	1	3	1	1	1	1	3	1	3	1	2	3	2	1	1	3	4	5	5	3	4	4	6	2	4
1138	166	215	1	1	19	1	1	3	5	1	4	3	4	2	3	1	5	1	3	3	3	3	3	1	3	1	1	1	3	1	3	1	1	1	1	3	1	1	1	3	4	6	4	5	6	5	4	4	4
1139	215	234	1	1	19	1	5	4	4	3	5	2	3	4	3	4	3	3	5	3	3	4	5	3	5	3	5	3	3	3	5	5	5	5	5	5	3	5	3	5	2	3	2	2	1	2	4	4	2
1140	215	210	1	1	20	3	5	1	3	5	5	3	1	5	3	3	5	3	5	5	5	1	1	1	1	1	2	1	3	1	1	1	1	1	3	3	1	2	1	1	4	6	6	5	6	4	4	5	4
1141	162	271	1	2	19	2	5	5	4	4	5	5	3	3	5	5	4	5	5	5	5	4	3	5	5	3	3	3	4	3	5	5	4	5	5	4	3	5	3	5	6	6	5	6	6	7	4	4	7
1142	231	226	1	1	19	2	5	3	1	5	4	3	1	5	5	5	3	3	5	3	2	3	3	2	3	5	4	3	4	2	4	4	5	5	3	3	5	3	3	5	2	2	2	1	4	2	2	2	3
1143	230	207	1	2	19	1	3	2	3	3	5	3	5	5	3	3	1	3	3	3	3	4	2	1	3	3	3	1	1	1	1	3	1	1	3	1	1	1	1	2	2	3	4	3	4	3	4	2	2
1144	240	262	1	1	22	4	5	1	5	5	5	3	2	5	4	3	5	3	2	5	3	1	1	4	5	3	4	2	2	3	4	3	2	2	5	3	4	3	3	3	6	4	4	4	4	4	6	6	6
1145	168	187	1	2	19	2	3	4	4	1	3	1	5	1	5	2	3	3	5	3	5	5	3	3	1	3	3	1	1	1	3	1	1	1	2	1	3	1	3	3	3	4	6	6	4	5	4	5	3
1146	243	242	1	2	18	1	3	1	3	5	3	5	2	1	3	4	5	2	1	5	4	3	1	3	3	1	2	4	4	4	1	1	3	4	1	2	3	1	1	3	6	4	6	4	6	5	6	4	4
1147	166	173	1	1	20	2	2	2	5	1	3	1	1	2	1	1	5	3	3	5	3	3	1	3	2	3	1	3	1	1	1	1	3	1	1	3	1	2	2	1	4	4	6	4	4	6	4	4	4
1148	217	268	1	2	19	2	3	3	5	4	5	3	5	3	3	5	5	5	3	5	3	5	5	5	5	5	5	5	5	5	5	5	5	5	5	5	5	5	5	5	6	6	6	6	6	6	6	7	6
1149	213	213	1	2	21	3	1	2	4	4	5	3	1	3	5	2	3	3	3	3	5	3	1	3	3	1	1	1	1	2	2	3	3	3	1	1	3	3	1	3	4	6	4	6	6	5	4	7	5
1150	163	243	1	1	21	3	5	2	1	5	5	3	3	5	4	5	1	3	5	1	4	3	3	3	5	1	2	1	3	3	1	1	1	1	3	3	1	3	3	3	5	4	6	4	5	4	6	6	4
1151	231	223	1	1	19	2	1	5	1	1	5	1	5	3	3	1	3	2	3	3	3	3	5	5	5	2	5	3	2	4	5	3	4	2	2	3	4	3	4	5	4	1	2	1	1	2	3	2	4
1152	247	268	1	1	20	2	3	4	2	4	2	3	5	2	2	2	2	2	4	3	1	5	4	5	5	5	3	5	4	3	4	3	3	4	3	5	5	4	5	5	6	4	6	4	4	4	7	6	4
1153	161	240	1	2	20	3	3	2	5	3	3	4	1	3	2	3	3	2	5	5	5	1	3	1	3	3	3	3	1	3	1	4	3	2	4	3	3	3	2	1	4	6	4	4	4	5	5	6	6
1154	232	195	1	1	18	1	3	1	3	2	5	1	1	3	5	1	5	3	3	4	5	1	5	2	5	3	3	4	1	1	4	3	3	3	1	3	5	3	3	3	4	4	6	6	5	5	4	4	5
1155	236	187	1	1	19	1	1	5	5	1	3	3	5	3	1	1	3	3	1	3	1	4	1	1	1	3	1	1	1	1	1	1	2	1	1	1	1	1	1	2	4	4	2	4	4	3	4	6	2
1156	214	242	1	2	20	2	5	4	5	3	4	5	5	4	4	5	5	4	2	4	4	5	4	5	5	4	4	5	5	4	4	5	5	5	5	5	5	5	5	5	3	3	3	5	5	6	4	3	6
1157	213	180	1	1	21	4	2	1	1	1	3	3	3	4	3	3	1	3	5	2	5	1	3	3	3	3	5	3	5	4	5	3	3	5	3	3	3	3	5	5	1	4	4	2	4	4	2	4	2
1158	164	236	1	1	18	1	3	4	5	1	3	4	3	2	3	5	3	3	3	3	4	5	4	5	3	5	3	3	3	5	3	5	5	4	3	3	3	5	3	3	2	2	4	2	2	2	3	2	2
1159	160	227	1	1	21	3	5	3	3	3	5	5	5	5	5	3	1	3	5	3	5	5	1	4	2	3	1	4	3	3	1	2	2	3	3	3	2	3	2	2	4	3	3	6	4	4	6	4	4
1160	230	260	1	2	20	2	5	5	5	5	5	4	5	5	5	5	5	4	5	5	3	5	3	3	3	3	5	5	3	5	5	5	5	4	3	3	5	3	5	5	7	6	7	7	7	6	6	7	6
1161	230	176	1	2	20	3	3	1	3	3	5	5	1	4	4	3	3	3	3	1	3	1	3	1	2	4	3	4	3	3	3	3	1	3	1	2	3	1	3	3	4	4	3	2	3	4	2	4	3
1162	233	220	1	2	19	1	4	2	3	1	2	3	2	1	3	2	3	1	4	3	2	3	2	1	1	1	1	1	2	2	1	3	2	3	1	1	1	3	3	1	6	6	5	6	5	4	4	6	4
1163	215	243	1	2	20	3	5	3	4	4	3	4	3	3	4	3	2	3	3	2	1	2	5	3	5	4	5	3	3	4	3	5	5	3	3	3	4	3	5	5	5	5	2	2	4	4	4	2	3
1164	237	279	1	1	21	4	3	5	2	2	2	2	4	4	2	4	4	4	2	4	2	4	4	5	4	5	4	4	4	4	3	5	4	4	3	5	5	5	5	3	7	6	7	7	5	5	5	7	7
1165	219	224	1	2	22	4	5	4	1	3	4	5	5	3	5	5	3	3	5	1	3	3	1	3	4	4	3	2	2	3	2	1	4	2	3	2	2	3	3	4	4	4	2	4	2	2	4	3	2
1166	163	241	1	2	19	1	3	5	5	5	4	3	5	3	5	3	5	3	4	5	5	5	5	5	5	5	5	5	5	5	5	5	5	5	5	5	5	5	5	5	5	4	4	6	3	5	6	4	3
1167	171	272	1	2	21	4	5	5	5	4	5	4	5	5	5	5	5	4	5	5	4	5	5	5	5	5	5	5	5	5	5	5	5	5	5	5	5	5	5	5	7	7	5	5	6	7	5	5	7
1168	231	235	1	2	20	3	4	4	1	1	3	3	5	2	1	1	2	2	1	3	3	5	3	1	1	3	1	1	3	1	3	2	1	3	3	1	3	3	1	3	6	6	5	4	6	6	4	6	6
1169	164	267	1	1	19	2	4	4	5	4	5	5	3	5	5	5	5	3	5	5	5	5	4	3	2	3	2	2	3	5	4	5	5	3	5	4	5	4	3	3	7	7	7	6	7	7	6	6	6
1170	234	302	1	1	19	2	3	5	5	5	5	5	5	5	5	5	5	4	5	5	5	5	5	5	5	5	5	5	5	5	5	5	5	5	5	5	5	5	5	5	6	6	6	7	7	6	6	7	7
1171	215	229	1	2	21	3	2	3	4	1	5	1	1	3	3	1	5	1	4	5	5	3	4	3	4	3	3	3	1	1	1	3	1	3	3	1	3	1	1	4	6	6	5	6	5	3	4	5	3
1172	216	248	1	2	18	1	3	5	5	3	3	5	4	5	5	4	5	4	3	5	2	5	5	5	5	5	5	5	5	5	5	5	5	5	5	5	5	5	5	5	6	5	5	6	5	4	4	6	7
1173	247	215	1	2	22	4	1	4	5	3	1	3	3	2	1	1	5	3	3	5	3	4	3	1	1	1	1	1	1	2	3	1	2	3	1	3	1	1	1	1	5	4	6	5	4	4	4	3	6
1174	237	213	1	2	22	4	3	5	3	1	1	2	5	3	3	3	5	1	4	3	4	5	3	5	3	5	3	5	3	4	5	5	3	3	4	3	4	3	5	3	2	2	3	4	4	2	4	2	2
1175	166	269	1	2	20	2	5	5	4	5	5	5	4	5	4	4	4	4	5	4	4	5	4	4	5	4	5	5	4	4	4	5	5	5	4	4	5	5	4	4	6	6	7	7	7	7	7	5	7
1176	231	278	1	2	21	3	4	1	2	2	5	2	4	2	4	2	4	1	4	2	5	4	5	5	5	4	4	4	4	4	4	5	5	5	4	4	5	4	4	5	7	6	6	7	7	7	7	7	5
1177	214	280	1	2	18	1	5	5	5	5	5	5	5	5	5	5	5	5	5	5	5	5	5	5	5	5	5	5	5	5	5	5	5	5	5	5	5	5	5	5	7	7	6	6	7	7	6	7	6
1178	250	258	1	1	20	2	4	5	5	3	5	3	5	5	5	2	5	4	5	5	5	5	5	5	5	5	5	5	5	5	5	5	5	5	5	5	5	5	5	5	7	5	5	6	6	4	5	7	6
1179	219	221	1	2	19	1	3	3	3	3	1	3	3	3	1	3	5	5	1	2	1	1	3	5	3	3	3	4	5	3	3	2	3	2	5	3	3	5	4	5	3	2	2	4	2	2	2	4	3
1180	161	213	1	2	22	4	3	5	3	1	1	2	5	3	3	3	5	1	4	3	4	5	3	5	3	5	3	5	3	4	5	5	3	3	4	3	4	3	5	3	2	2	3	4	4	2	4	2	2
1181	238	182	1	2	20	3	1	3	3	1	3	3	2	3	4	1	3	1	4	3	2	3	3	1	1	1	1	1	1	1	1	3	1	1	1	3	3	1	3	3	6	4	4	4	6	5	4	6	5
1182	165	252	1	1	20	3	4	1	4	1	3	3	1	2	4	3	1	3	3	1	3	1	3	3	3	3	5	4	4	5	5	3	3	4	3	3	3	3	3	5	6	4	4	6	5	5	4	6	4
1183	158	210	1	1	18	1	2	3	1	3	2	3	5	3	3	5	3	1	3	3	4	3	3	1	1	1	3	2	2	3	3	1	2	2	1	1	3	1	1	1	6	4	6	6	4	4	2	4	6
1184	229	227	1	1	21	3	1	4	2	3	4	1	4	2	5	4	4	2	2	4	4	5	5	2	4	4	5	5	4	4	2	5	2	4	4	4	4	4	3	2	7	7	7	5	5	5	5	7	7
1185	245	220	1	1	21	4	1	3	3	1	3	3	4	1	3	1	1	3	1	1	2	3	5	5	4	4	5	5	5	5	3	5	5	5	5	3	3	5	5	4	2	3	2	4	3	2	2	4	1
1186	218	201	1	1	19	1	1	3	3	3	1	2	3	1	4	3	3	2	2	3	2	4	3	5	3	3	4	5	1	3	1	1	3	3	2	1	2	4	3	2	5	4	6	6	6	6	7	5	6
1187	215	211	1	2	19	2	2	1	5	3	1	3	1	3	1	3	3	5	3	5	1	1	1	1	1	2	1	1	1	1	3	1	1	1	3	2	1	1	1	3	6	4	5	4	5	6	4	5	6
1188	239	210	1	2	20	3	3	5	4	2	4	4	5	2	4	3	4	2	2	5	4	2	3	4	4	3	4	2	3	5	2	3	5	3	2	2	2	4	4	4	4	3	2	2	5	5	2	3	3
1189	165	206	1	2	21	3	5	5	1	3	3	5	3	5	3	3	3	3	3	3	5	3	2	5	5	2	3	2	2	3	3	2	2	3	5	2	4	3	3	3	1	1	1	1	1	2	2	1	1
1190	242	189	1	2	21	3	3	1	1	3	4	3	1	3	3	4	1	5	3	2	3	1	2	3	1	3	3	3	3	2	1	4	3	5	1	5	3	3	3	1	3	4	2	2	4	2	4	2	4
1191	160	168	1	1	19	1	3	1	3	2	1	1	3	1	2	1	3	3	4	3	1	1	3	1	1	2	1	1	3	2	3	2	1	2	2	1	2	2	2	3	4	3	6	4	4	4	4	4	4
1192	227	218	1	1	21	4	4	3	2	3	5	3	3	3	5	3	3	3	5	4	5	4	3	5	3	5	5	5	5	3	5	5	3	4	4	3	5	4	5	5	4	4	1	2	2	3	4	2	2
1193	165	191	1	2	21	4	1	4	3	3	3	1	3	3	1	1	3	3	3	4	3	5	3	1	1	1	1	3	3	1	1	1	2	3	1	1	1	3	1	1	3	4	2	3	2	6	4	3	3
1194	231	226	1	2	18	1	3	4	1	1	5	1	2	2	5	3	3	3	5	1	4	3	5	3	3	3	5	3	5	5	5	3	5	2	5	5	3	2	3	2	2	2	2	4	4	4	3	2	3
1195	214	195	1	1	19	2	2	3	5	3	2	3	1	3	2	3	4	4	3	3	3	1	1	1	1	1	1	3	3	1	1	3	3	2	1	1	3	1	3	3	3	4	4	2	2	5	4	2	3
1196	212	195	1	2	20	2	3	5	3	3	3	5	5	3	3	5	3	4	1	4	2	3	3	4	3	1	3	2	3	3	1	3	3	2	3	3	2	1	3	3	4	5	4	6	6	5	5	4	4
1197	233	277	1	1	21	3	5	3	5	4	5	5	5	5	5	5	3	5	4	2	3	5	5	5	5	5	5	5	5	5	5	5	5	5	5	5	5	5	5	5	7	7	7	7	7	6	6	7	7
1198	238	180	1	2	21	4	3	3	5	3	3	3	3	3	5	1	3	1	5	5	5	5	3	3	3	5	1	5	2	1	1	1	3	4	1	3	3	5	1	3	4	1	2	4	2	2	2	4	1
1199	189	172	1	1	19	2	3	3	5	4	3	1	1	3	1	4	3	4	3	5	1	1	1	3	1	1	3	3	1	2	1	3	4	2	4	1	4	1	3	1	4	2	3	3	3	2	4	2	2
1200	164	213	1	1	22	4	5	3	3	5	5	3	5	4	5	3	3	3	3	3	3	4	1	2	2	2	3	2	1	3	1	1	1	1	1	2	1	3	1	1	3	4	4	4	4	3	4	4	5
1201	228	145	1	2	22	4	1	4	1	1	3	1	3	3	3	1	1	1	3	2	5	4	1	3	3	3	2	1	3	1	3	1	2	3	1	1	1	1	1	1	2	2	3	2	2	4	1	4	4
1202	215	186	1	1	20	2	2	1	4	1	3	1	3	1	1	2	1	1	1	5	1	3	1	3	1	1	1	1	3	4	1	4	3	2	3	3	2	3	3	1	6	4	7	4	6	4	4	6	7
1203	212	263	1	1	20	3	3	3	5	4	1	3	3	3	1	3	5	3	3	5	2	1	3	3	5	5	5	5	3	4	5	5	5	3	3	5	3	5	4	3	4	4	4	4	6	3	6	6	6
1204	235	208	1	2	19	1	1	1	5	3	4	2	3	3	4	1	4	1	2	3	3	1	1	3	1	1	3	1	3	1	1	1	1	1	2	1	1	1	1	1	5	6	7	4	4	7	7	4	4
1205	249	191	1	2	21	4	3	2	2	5	1	3	3	4	1	3	3	3	1	3	1	3	1	1	1	1	1	3	3	2	4	3	4	1	3	3	1	1	3	1	4	4	6	4	6	5	4	5	5
1206	164	262	1	1	18	1	3	3	5	5	5	3	3	4	5	5	5	4	5	5	4	3	5	4	5	5	5	5	4	5	5	5	5	5	5	5	5	3	5	4	7	7	7	6	6	6	7	7	7
1207	238	205	1	2	22	4	1	1	5	2	3	1	3	2	1	3	3	1	1	4	1	2	5	3	4	4	4	4	2	5	2	3	5	5	4	5	4	3	4	3	2	4	2	2	3	5	3	2	4
1208	215	201	1	1	20	3	5	3	4	4	3	3	4	5	2	3	3	3	1	5	1	3	3	3	3	2	3	5	5	3	3	4	2	3	1	3	3	3	1	3	4	6	6	6	4	4	6	4	6
1209	227	256	1	2	23	4	5	2	4	5	5	5	4	5	5	5	5	5	5	5	5	2	3	3	5	3	5	5	5	5	4	5	5	3	5	5	3	5	3	3	6	4	5	7	6	4	7	6	6
1210	214	188	1	2	21	3	2	1	1	3	3	2	4	3	5	1	1	3	3	3	5	1	3	2	3	2	1	1	3	3	4	4	3	3	3	1	2	3	1	2	2	2	2	2	2	4	4	4	4
1211	234	225	1	1	19	2	4	5	4	4	2	4	4	1	2	4	1	4	4	2	2	5	4	4	5	4	2	4	2	4	4	5	3	5	2	4	4	4	4	5	5	5	5	5	5	4	5	6	3
1212	165	238	1	2	19	1	5	3	1	5	2	5	3	5	1	4	1	5	1	3	3	5	5	3	3	1	3	2	4	3	4	4	1	3	5	3	3	3	3	1	3	4	4	3	4	4	4	3	4
1213	247	195	1	1	22	4	3	4	3	1	2	2	2	5	1	3	5	4	3	1	4	2	2	3	2	2	3	3	4	3	1	1	2	4	2	4	3	3	3	1	6	4	4	6	4	6	7	6	7
1214	259	216	1	2	19	1	2	1	5	3	5	3	3	3	3	3	3	4	5	3	5	1	1	2	3	1	1	1	2	1	3	1	1	3	1	1	2	3	1	3	2	4	3	4	4	4	4	4	4
1215	214	182	1	1	21	3	3	3	3	1	3	4	1	5	5	3	1	3	5	2	3	1	1	1	1	1	1	1	1	2	1	1	3	1	3	1	1	1	3	1	2	2	4	4	2	3	3	4	3
1216	163	223	1	1	19	2	2	4	5	2	4	2	4	2	4	4	5	2	4	5	5	4	4	3	5	4	3	5	5	4	5	5	3	4	5	5	5	3	3	4	4	2	5	2	4	3	5	5	5
1217	216	151	1	1	21	4	3	5	1	5	1	4	3	3	1	2	1	3	5	3	3	3	1	3	1	1	1	3	1	3	3	2	1	3	3	3	1	3	3	1	2	2	1	1	4	1	3	2	3
1218	230	280	1	2	18	1	4	4	3	5	3	5	3	4	1	5	4	5	1	3	1	5	3	5	4	5	3	5	5	5	5	5	3	5	5	5	5	5	5	5	4	6	6	6	4	6	4	4	4
1219	164	212	1	2	20	2	1	3	2	3	1	3	5	1	5	2	1	1	1	3	1	1	5	5	3	5	3	5	3	3	5	5	5	3	5	4	5	5	5	3	2	2	2	4	4	4	4	4	2
1220	230	199	1	2	20	2	5	5	5	4	2	4	4	5	4	5	4	4	4	5	4	3	4	4	2	4	2	3	2	2	2	2	4	2	3	4	4	4	3	3	3	4	3	3	3	3	3	3	5
1221	231	188	1	2	18	1	3	1	3	1	3	1	3	3	1	1	1	1	1	3	1	1	2	3	1	2	1	1	2	1	1	1	2	3	1	1	3	1	1	3	4	4	6	6	4	2	5	4	5
1222	165	265	1	1	20	2	5	4	4	5	5	5	5	5	5	5	5	5	5	5	5	3	5	5	5	5	5	5	5	5	5	5	5	5	5	5	5	5	5	5	7	7	7	6	5	5	4	7	5
1223	157	200	1	2	20	3	3	3	3	1	2	1	3	1	4	1	4	3	1	4	3	1	4	5	1	3	3	3	4	3	5	2	3	1	3	3	3	3	5	4	3	3	4	3	3	4	4	6	5
1224	242	270	1	1	19	2	5	3	5	5	5	5	5	3	5	3	5	5	5	5	5	5	5	5	5	5	5	5	5	4	5	5	5	5	5	5	4	5	5	5	6	6	6	6	6	7	7	6	7
1225	213	150	1	1	21	4	2	4	1	3	5	3	1	4	3	1	1	3	4	1	5	3	3	1	1	1	1	3	3	1	1	1	2	1	1	1	1	3	1	1	3	2	3	2	4	5	2	4	4
1226	231	218	1	2	19	1	3	4	1	3	1	3	3	4	1	2	1	5	1	1	1	2	1	1	2	1	1	1	1	3	3	3	3	1	1	3	2	3	1	1	6	6	5	7	7	6	7	6	6
1227	236	246	1	1	20	3	5	5	5	5	5	5	5	5	5	5	5	5	5	5	5	5	3	3	5	3	3	3	5	3	5	3	3	5	5	3	4	3	3	5	5	7	7	6	7	4	7	4	7
1228	274	187	1	2	22	4	4	1	3	4	1	1	1	1	1	1	2	4	1	3	2	1	1	3	2	5	3	3	1	3	5	1	3	1	3	3	3	3	3	3	6	6	7	4	4	5	6	5	7
1229	164	256	1	2	20	3	5	5	5	5	3	4	5	4	2	5	5	5	3	5	3	5	5	3	4	5	5	5	5	5	5	3	5	5	3	5	5	5	5	5	6	6	6	4	5	4	4	4	4
1230	160	215	1	2	21	3	3	1	1	3	3	3	1	4	3	2	1	3	1	3	3	3	1	1	1	1	3	3	1	1	3	3	3	1	3	3	3	1	1	1	5	5	4	4	5	4	5	6	4
1231	231	268	1	2	19	1	3	5	5	3	5	3	5	3	5	4	5	5	5	5	5	5	5	5	5	5	5	5	5	5	5	5	5	5	5	5	5	5	5	5	6	6	6	7	6	7	7	7	4
1232	213	216	1	1	22	4	2	3	1	2	4	1	2	2	5	1	1	1	5	2	3	3	3	5	3	2	2	3	3	2	2	4	3	3	3	2	3	5	5	4	4	6	6	6	6	7	7	5	4
1233	238	245	1	2	20	2	3	2	1	5	1	3	3	5	1	4	1	5	1	1	1	3	5	5	5	5	3	3	3	5	3	5	5	5	5	5	5	3	3	5	6	7	4	4	4	6	4	6	4
1234	233	260	1	1	19	2	4	5	4	4	4	5	5	4	5	5	5	5	5	4	5	4	4	4	5	5	5	4	4	5	4	4	5	4	5	5	5	5	5	5	6	5	6	5	6	6	7	7	5
1235	161	293	1	1	21	4	5	5	5	5	5	5	5	5	5	5	5	5	5	5	5	5	5	5	4	5	5	5	5	4	5	5	5	3	5	4	5	5	5	5	6	7	6	6	7	6	6	7	7
1236	240	261	1	2	21	3	4	2	2	5	5	5	2	5	4	5	2	5	5	4	4	4	4	2	2	3	2	3	2	3	2	1	2	1	2	3	3	2	4	2	5	7	7	5	5	7	7	7	5
1237	238	261	1	2	18	1	5	3	5	5	5	5	5	5	5	5	3	5	5	3	5	5	5	5	5	5	5	5	5	5	5	5	5	5	5	5	5	5	5	5	4	6	4	5	4	4	4	4	6
1238	226	231	1	2	21	3	1	1	3	1	5	1	3	1	3	1	3	1	3	3	2	1	2	2	2	2	5	3	3	3	5	3	3	5	4	3	4	2	5	4	3	4	5	3	5	6	5	6	4
1239	231	189	1	1	19	2	2	1	4	2	2	3	3	2	4	4	5	3	3	4	3	1	2	4	4	5	4	2	5	5	2	4	2	3	5	3	2	4	5	2	3	3	5	4	4	5	5	3	5
1240	213	267	1	2	18	1	3	5	5	4	5	4	5	5	5	3	4	5	5	5	5	5	5	5	5	5	5	5	5	5	5	5	5	5	5	5	5	5	5	5	5	6	6	5	6	6	7	6	6
1241	236	275	1	2	20	3	4	4	5	5	5	5	4	4	5	4	5	5	5	4	5	5	4	5	5	5	5	4	4	5	5	5	4	5	5	5	4	4	5	5	6	7	7	7	7	5	7	7	5
1242	160	224	1	1	22	4	5	2	5	5	4	5	2	5	5	5	5	4	4	4	3	2	4	4	5	4	5	4	3	5	4	4	4	4	5	4	5	4	3	5	5	3	3	3	3	5	5	5	3
1243	229	265	1	2	20	2	3	5	5	5	3	4	4	3	1	3	4	5	1	4	1	5	5	4	3	5	2	3	5	4	3	5	4	4	4	3	4	5	3	5	7	6	5	7	6	4	7	4	5
1244	164	194	1	1	21	4	2	1	5	1	5	3	1	2	3	3	5	1	5	5	3	2	1	1	2	1	1	3	1	1	3	1	2	3	1	1	3	1	2	2	2	3	5	6	5	5	4	4	4
1245	213	253	1	2	19	1	4	4	1	5	1	5	5	3	2	2	1	2	1	1	3	4	5	3	3	4	3	4	3	5	3	3	5	5	2	3	4	3	5	2	5	4	7	4	5	4	4	7	4
1246	234	181	1	1	21	4	1	3	3	1	1	2	5	1	3	4	5	3	1	5	1	3	2	1	3	3	3	3	1	1	2	3	2	1	1	1	1	1	1	3	2	3	2	4	2	2	4	2	2
1247	232	287	1	2	20	2	5	5	4	5	5	4	4	5	4	4	5	5	5	4	5	4	4	5	2	5	4	4	3	4	5	4	2	2	2	4	4	5	4	5	5	7	7	5	7	7	7	7	7
1248	162	245	1	1	19	1	5	5	5	5	3	5	5	5	3	5	3	5	3	5	3	5	5	5	5	5	5	5	5	5	5	5	5	5	5	5	5	5	5	5	6	3	3	6	3	4	4	3	3
1249	219	196	1	1	19	1	1	3	3	1	2	2	1	1	5	2	3	1	5	1	3	2	2	4	2	4	2	2	1	2	4	1	2	3	2	2	3	1	1	3	4	4	4	3	4	2	4	2	2
1250	165	197	1	1	22	4	5	5	2	5	5	4	5	4	4	4	4	4	5	2	5	4	2	2	3	4	4	5	4	3	3	2	2	2	4	3	5	4	4	4	2	2	2	4	2	3	5	2	3
1251	240	263	1	2	21	3	1	3	4	2	3	1	3	1	4	1	4	1	3	2	2	5	3	5	3	3	3	5	3	3	5	4	3	4	5	4	5	3	4	3	7	7	4	4	4	6	4	4	5
1252	228	190	1	1	20	3	2	1	1	2	3	5	1	2	3	3	2	5	4	1	5	3	3	3	2	5	3	4	3	3	4	3	4	3	4	3	3	3	3	2	4	5	4	2	4	4	4	3	4
1253	213	186	1	2	19	2	3	3	4	3	3	3	1	2	5	4	1	1	3	4	3	3	2	3	3	1	1	1	3	1	1	1	3	1	2	3	2	1	1	4	3	4	3	2	4	5	2	2	2
1254	231	198	1	2	22	4	2	3	3	4	5	3	1	1	5	1	1	1	3	1	5	3	2	1	1	1	3	3	1	3	2	2	1	1	2	3	1	3	3	1	4	4	5	4	3	2	2	5	6
1255	164	274	1	2	19	2	5	5	5	5	5	5	5	5	5	5	5	5	5	5	5	5	3	3	5	5	4	5	4	5	4	3	4	4	4	4	5	3	4	5	7	7	7	7	7	7	7	6	7
1256	232	270	1	2	20	3	5	5	3	5	4	5	5	5	5	5	5	5	4	2	5	5	5	5	5	5	5	5	5	5	5	5	5	5	5	5	5	5	5	5	3	4	6	6	3	4	3	4	3
1257	166	252	1	1	18	1	5	5	5	5	2	5	5	5	5	4	5	5	3	5	3	5	5	3	3	5	5	4	3	3	5	5	4	5	5	5	5	5	5	5	5	4	5	4	6	6	6	6	4
1258	216	281	1	2	19	2	5	5	4	3	5	3	5	5	5	3	4	3	5	4	5	5	5	5	5	5	5	5	5	5	5	5	5	5	5	5	5	5	5	5	5	6	4	4	4	6	7	6	7
1259	219	157	1	1	20	2	4	3	3	3	3	3	4	3	3	5	3	3	3	1	1	3	2	1	1	3	3	1	3	1	3	1	1	3	1	1	3	3	1	1	4	3	4	4	2	4	3	2	4
1260	228	249	1	1	21	3	5	5	3	5	4	4	5	5	5	5	4	4	5	4	5	5	3	5	5	4	4	4	3	3	5	4	3	4	5	5	4	4	5	4	6	7	5	6	6	7	5	5	7
1261	167	282	1	1	20	2	3	5	5	5	5	5	4	5	5	3	5	3	5	5	5	5	5	5	5	5	4	5	4	5	5	3	5	4	3	5	5	5	5	3	5	5	6	6	5	7	6	4	5
1262	247	197	1	2	23	4	4	4	4	5	4	4	1	4	2	2	4	2	3	5	2	2	2	3	2	2	4	2	4	4	3	4	4	2	2	2	4	4	3	4	5	5	5	5	3	2	5	5	3
1263	198	246	1	2	19	1	4	5	5	4	5	5	5	5	4	4	4	4	4	5	4	4	4	4	5	5	5	5	4	5	5	4	5	5	5	4	4	5	4	4	5	5	7	5	6	6	3	3	4
1264	217	170	1	1	20	2	3	2	5	3	3	3	3	4	3	1	3	3	1	3	3	1	3	3	3	1	3	1	2	3	1	2	4	1	4	3	1	2	3	1	2	4	4	4	3	2	4	5	4
1265	232	166	1	2	21	3	3	5	1	5	5	5	4	5	3	3	1	4	3	2	5	2	1	4	3	4	4	1	3	3	1	1	2	1	1	2	1	2	3	4	3	2	4	3	2	4	4	2	2
1266	164	172	1	2	20	3	3	2	1	1	5	3	3	2	4	1	1	3	1	1	5	5	3	2	2	1	1	2	3	3	1	1	3	1	1	2	3	1	1	1	2	1	4	1	1	1	3	4	3
1267	221	167	1	2	20	3	4	1	1	3	1	3	3	4	2	2	3	5	1	1	1	1	3	1	3	1	1	2	3	3	1	1	1	3	1	3	3	3	1	3	5	5	4	2	4	4	2	2	2
1268	231	180	1	2	21	4	4	1	3	2	5	1	1	5	3	3	5	2	5	3	4	1	1	1	3	3	1	2	3	3	1	2	1	1	1	1	2	1	1	3	2	3	4	4	4	2	1	4	1
1269	167	170	1	1	19	2	3	3	3	1	5	3	5	3	5	2	3	3	5	3	3	3	1	3	1	2	1	1	1	1	3	2	3	2	3	3	1	3	1	1	3	2	4	4	4	2	4	3	3
1270	249	224	1	1	18	1	3	2	3	3	4	5	3	3	5	5	5	4	1	5	4	2	1	2	1	1	1	2	1	2	1	2	1	2	1	3	2	1	3	1	4	7	6	4	6	6	5	6	7
1271	161	202	1	2	21	3	3	3	3	3	1	5	3	3	1	3	1	3	3	1	3	3	1	1	2	2	1	1	1	2	1	3	1	1	1	1	3	3	3	3	6	5	6	6	6	4	6	5	4
1272	222	199	1	2	20	3	3	3	1	3	2	3	2	3	1	1	3	3	1	1	1	5	4	1	1	1	3	3	4	2	1	3	3	3	3	3	1	2	1	1	6	4	4	6	6	4	6	6	6
1273	237	139	1	1	21	4	1	3	4	3	1	1	3	3	3	1	3	2	3	2	3	1	1	1	1	3	2	2	3	2	1	1	1	3	2	3	1	2	1	2	3	2	2	2	2	2	4	3	4
1274	241	260	1	2	19	1	5	5	4	5	5	5	5	5	5	5	5	5	4	5	5	5	4	4	4	5	5	5	5	4	4	4	4	5	4	4	5	4	4	4	7	6	7	5	6	7	7	7	5
1275	215	196	1	2	21	3	2	4	3	1	4	3	3	1	3	3	3	1	3	2	3	5	1	3	2	1	1	1	3	3	1	2	3	1	1	2	1	3	4	2	2	2	4	2	1	2	4	2	4
1276	171	244	1	2	21	3	1	5	4	3	4	1	5	1	2	1	4	3	3	2	4	3	3	5	5	5	3	5	5	5	3	5	5	4	5	3	3	5	5	3	3	3	3	3	4	2	4	2	4
1277	231	269	1	1	22	4	1	4	5	1	5	1	5	1	3	1	5	3	5	5	3	5	3	5	3	5	5	4	3	5	5	5	3	2	2	2	5	3	3	5	4	6	4	4	4	5	4	6	4
1278	165	253	1	1	19	1	1	5	5	1	3	1	4	2	3	3	3	1	4	2	5	5	2	2	2	2	4	2	3	5	4	3	5	4	3	3	3	3	4	5	7	6	6	5	5	6	4	6	6
1279	241	227	1	2	19	1	2	4	2	4	5	3	5	4	5	2	2	4	5	3	5	4	3	3	2	2	2	4	2	2	2	4	4	4	4	2	2	3	4	4	7	5	5	6	7	7	7	7	5
1280	220	278	1	1	21	3	5	5	5	5	5	5	5	5	4	5	5	5	4	5	3	5	3	3	5	5	5	5	4	5	4	4	5	4	5	5	4	3	5	3	6	7	7	7	6	7	7	7	7
1281	234	236	1	1	22	4	1	1	3	1	3	3	3	1	4	3	3	2	3	5	3	3	4	3	4	2	3	2	3	4	3	2	2	5	3	3	3	4	3	5	4	5	6	5	4	5	4	6	2
1282	165	271	1	2	18	1	3	3	1	2	5	2	5	3	5	3	2	4	4	2	5	5	5	5	5	5	5	5	5	5	5	5	5	5	5	4	5	5	4	5	3	3	4	5	3	5	4	5	5
1283	236	207	1	2	21	4	2	1	2	5	4	2	3	2	3	3	3	2	2	1	3	2	2	5	3	3	4	5	2	3	3	3	2	3	3	3	2	3	2	2	5	4	6	4	4	6	4	4	3
1284	163	156	1	2	19	2	5	5	3	4	2	2	3	3	1	1	3	2	2	4	1	4	2	1	1	1	1	1	1	1	3	1	2	3	1	3	1	1	1	1	2	2	2	4	4	4	4	2	4
1285	246	252	1	1	21	4	5	3	4	3	5	3	4	4	5	3	5	4	5	5	5	5	5	3	5	5	4	4	5	5	5	3	4	3	5	5	5	5	5	5	7	6	7	7	6	6	6	6	7
1286	230	191	1	1	18	1	3	5	3	3	5	3	3	4	4	5	2	5	4	1	5	3	3	1	1	1	1	3	1	1	1	1	1	1	1	1	1	1	3	1	2	4	4	6	2	2	4	4	4
1287	166	200	1	2	19	1	3	1	2	5	3	3	3	1	4	3	1	2	4	3	5	3	5	3	3	5	5	3	4	3	5	3	4	5	5	5	5	5	3	3	2	4	6	2	2	2	4	4	2
1288	232	282	1	2	19	2	5	4	4	5	5	5	5	5	5	5	4	5	5	4	5	5	5	5	5	5	5	5	5	5	5	5	5	5	5	5	5	5	5	5	7	7	7	7	7	7	7	7	7
1289	225	184	1	1	21	4	3	3	3	1	5	3	3	3	3	3	3	3	5	3	5	5	1	3	2	1	3	3	5	1	4	1	2	4	3	2	4	1	3	5	2	5	4	3	2	2	4	2	5
1290	162	206	1	2	20	2	3	4	3	4	1	5	3	4	1	4	5	3	1	3	3	3	1	3	3	1	3	2	3	1	1	3	1	3	1	3	3	3	1	3	4	4	6	4	6	4	6	4	6
1291	233	288	1	2	22	4	5	5	5	5	5	5	5	5	5	5	5	5	5	5	5	5	5	5	5	5	5	5	5	5	5	5	5	5	5	5	5	5	5	5	7	7	6	7	7	7	7	6	6
1292	251	242	1	2	22	4	5	1	3	4	2	5	4	5	2	3	2	4	4	3	3	3	5	5	3	3	3	5	5	3	3	3	5	5	3	3	5	5	3	5	6	4	6	6	4	6	4	4	6
1293	213	221	1	1	22	4	1	3	3	1	3	1	3	1	1	1	1	3	2	1	3	3	3	4	3	3	5	5	5	3	4	5	3	5	4	3	4	4	5	5	3	5	2	4	3	3	4	2	5
1294	230	211	1	1	19	1	3	3	1	5	2	3	1	5	3	3	1	5	1	1	3	2	5	5	3	5	3	5	5	5	3	4	4	5	5	5	5	5	4	5	4	2	6	5	2	2	6	2	4
1295	169	221	1	2	19	2	3	3	4	1	3	2	3	3	2	3	5	1	2	4	1	4	4	3	2	4	2	1	3	3	2	1	3	1	1	3	1	2	3	3	4	4	3	5	4	3	4	3	6
1296	163	177	1	1	20	3	3	1	1	3	1	3	3	5	1	3	1	3	1	3	1	2	2	2	4	5	2	5	4	5	3	4	5	2	3	2	5	4	3	3	4	4	5	5	4	2	4	3	2
1297	230	206	1	1	22	4	4	2	4	5	2	2	2	2	4	5	4	4	3	4	2	2	3	2	4	3	2	2	2	4	1	3	4	2	2	1	1	3	1	1	5	5	5	6	5	7	4	5	5
1298	238	243	1	2	20	2	1	3	4	1	5	1	3	3	3	3	2	1	4	3	5	5	3	4	5	3	4	3	3	3	3	4	5	5	5	5	5	5	5	3	3	4	3	4	5	3	5	6	3
1299	236	205	1	1	18	1	5	3	4	3	5	3	1	3	4	3	3	5	5	2	5	1	1	1	3	3	3	2	1	3	3	1	3	3	3	2	2	1	1	2	2	4	5	4	5	3	4	2	3
1300	238	288	1	1	20	3	5	5	3	5	5	5	4	5	5	3	5	5	5	4	5	5	5	5	5	5	5	5	5	5	5	5	5	5	5	5	5	5	5	4	7	7	7	7	7	6	6	7	6
1301	212	276	1	1	19	1	5	5	4	5	5	4	4	5	5	4	5	5	5	5	5	4	4	5	5	5	4	5	5	5	5	5	5	5	4	5	5	5	5	4	7	7	7	7	7	7	7	5	7
1302	170	152	1	2	20	2	2	1	2	3	4	5	1	3	5	3	2	4	5	2	3	1	1	2	1	1	2	1	3	1	1	1	1	1	2	2	2	1	1	1	3	2	4	5	2	5	4	4	4
1303	230	224	1	2	19	2	3	1	1	3	4	5	3	3	1	5	1	3	2	1	2	1	5	3	3	4	3	3	5	5	5	3	3	3	5	3	4	5	3	5	4	6	5	4	7	5	5	6	4
1304	162	241	1	1	21	3	3	1	2	3	5	5	1	2	3	5	3	4	5	4	3	1	3	5	4	5	3	4	3	3	5	5	3	5	5	5	3	3	3	5	1	4	2	1	2	3	1	4	4
1305	232	185	1	2	20	3	3	2	4	3	3	4	4	3	1	5	5	1	2	5	2	1	1	3	1	3	1	1	1	1	1	1	3	1	1	1	1	1	1	1	2	4	2	3	4	2	4	3	5
1306	165	206	1	2	20	3	1	3	1	2	3	1	5	1	3	1	1	1	5	1	3	5	1	1	3	1	1	1	3	1	1	1	3	3	1	1	1	2	1	1	5	4	4	4	4	4	4	4	6
1307	234	220	1	1	19	1	3	5	5	4	1	3	3	5	2	5	4	3	3	2	3	3	2	3	4	3	1	3	1	3	5	3	1	3	3	2	3	3	4	3	1	2	2	4	3	4	2	3	1
1308	215	277	1	2	19	2	5	4	5	5	4	5	5	5	3	5	5	5	3	5	3	5	5	5	5	5	5	5	5	5	5	5	5	5	5	5	5	5	5	5	7	7	6	7	7	7	6	7	7
1309	165	215	1	2	18	1	3	5	1	3	1	3	3	1	1	1	1	5	1	1	1	5	5	3	3	5	5	5	5	3	5	5	3	3	3	5	4	5	5	3	2	1	2	1	4	3	2	1	2
1310	240	207	1	2	21	3	2	4	2	1	3	3	3	2	1	3	1	2	1	1	1	2	1	1	3	1	1	1	1	1	3	2	3	2	1	3	1	3	1	3	6	6	7	6	6	6	4	5	6
1311	230	192	1	2	20	2	3	1	3	2	3	4	1	1	1	2	3	3	3	4	2	1	3	2	1	3	3	2	3	3	1	3	3	1	1	3	3	3	1	1	7	7	5	6	6	6	6	5	4
1312	170	269	1	2	21	3	4	5	5	3	5	4	5	4	5	3	5	3	5	5	5	5	5	5	5	5	5	5	5	5	5	5	5	5	5	5	5	5	5	5	6	7	7	7	6	7	6	7	5
1313	234	257	1	2	21	3	5	5	2	5	3	3	3	4	4	3	4	5	3	2	1	5	4	3	4	5	5	5	3	5	5	3	5	5	5	5	3	3	5	4	4	4	4	5	4	4	5	2	4
1314	163	196	1	1	19	1	3	5	1	1	5	3	4	1	3	1	1	1	4	3	5	3	1	3	1	1	1	1	2	1	1	1	1	2	3	1	1	2	1	3	6	5	4	6	4	6	6	5	4
1315	232	275	1	2	19	2	5	5	5	5	5	5	5	5	5	5	3	5	5	3	3	5	5	3	2	2	5	4	3	3	4	3	3	5	3	3	2	3	2	3	7	6	7	6	7	7	7	6	7
1316	258	271	1	1	20	2	5	5	5	5	4	5	5	5	5	5	5	5	3	5	4	5	5	4	5	4	5	5	5	5	5	4	5	4	4	5	5	5	5	5	7	7	7	6	7	7	6	6	6
1317	240	241	1	1	18	1	3	2	3	4	1	5	1	5	1	4	1	5	1	1	1	3	5	5	3	5	3	5	4	3	5	5	3	5	5	5	4	3	4	3	4	6	6	4	4	6	6	6	6
1318	215	203	1	2	18	1	1	2	1	1	3	1	5	3	3	2	1	3	3	1	3	1	3	3	1	1	3	3	2	3	3	2	3	3	3	3	2	3	1	1	4	4	2	4	5	6	3	4	2
1319	228	212	1	2	20	3	3	3	1	5	3	4	4	5	1	5	2	4	3	1	2	5	3	3	3	2	1	1	1	3	3	2	3	1	1	3	1	4	1	3	2	4	4	2	3	4	2	3	4
1320	164	186	1	1	21	4	1	3	4	1	2	3	3	1	1	4	5	2	1	4	2	2	1	3	3	2	1	1	2	3	1	1	1	3	2	1	3	1	3	2	5	2	2	5	4	4	4	2	2
1321	164	277	1	1	19	2	4	4	5	3	4	2	4	2	4	2	4	2	5	5	5	4	5	5	4	4	5	5	5	5	5	5	5	5	5	4	4	5	5	4	5	5	5	4	5	6	6	5	5
1322	232	178	1	1	21	4	3	3	1	3	2	4	5	3	5	5	5	3	4	3	3	3	3	3	2	1	1	2	1	1	1	3	3	2	2	3	3	3	3	1	4	4	2	4	4	4	2	4	2
1323	233	284	1	1	20	2	3	2	4	3	3	3	5	2	3	2	3	1	5	1	3	3	5	5	5	5	4	5	5	5	5	4	3	3	3	3	4	3	3	5	7	6	6	4	6	6	6	4	7
1324	166	278	1	1	22	4	4	2	2	5	5	5	5	5	3	5	2	5	3	4	4	4	5	4	5	5	5	4	5	4	5	5	5	5	5	5	5	4	5	5	7	5	4	7	5	5	5	7	7
1325	214	217	1	1	20	3	4	3	3	3	2	2	1	3	1	2	1	3	2	4	3	1	2	3	3	2	3	3	3	4	3	1	3	3	3	3	4	4	2	2	4	4	2	2	2	5	5	2	4
1326	210	218	1	1	19	1	1	1	1	3	4	1	1	2	3	1	1	1	4	1	3	1	3	4	1	1	2	2	3	3	1	3	3	1	2	2	2	3	1	1	6	6	4	6	6	6	6	4	4
1327	250	237	1	1	19	1	2	1	1	2	3	3	3	3	3	5	2	4	3	3	3	3	3	3	5	5	5	4	3	4	5	5	3	3	3	5	5	3	3	3	5	6	4	4	6	3	4	5	4
1328	163	231	1	1	20	2	3	3	1	4	3	3	5	5	5	3	1	5	5	3	4	3	1	2	3	2	2	1	3	1	3	3	3	1	1	3	1	3	3	1	3	4	4	3	5	4	3	6	4
1329	229	233	1	1	21	3	3	1	3	5	3	5	3	3	4	4	4	5	1	4	3	1	3	1	1	1	2	1	1	1	3	1	2	1	1	1	3	1	2	1	7	4	6	6	5	5	6	4	6
1330	238	258	1	1	22	4	2	5	5	3	3	3	4	4	3	3	5	3	3	3	3	3	1	5	3	5	5	3	2	2	4	3	3	3	3	2	5	1	3	3	5	4	6	5	6	5	4	6	4
1331	165	196	1	1	18	1	5	1	3	3	5	4	3	5	3	5	4	3	5	4	5	3	1	2	1	1	2	1	1	1	1	3	3	1	1	3	1	1	1	3	4	3	5	3	2	5	3	2	4
1332	163	211	1	1	20	3	3	3	1	5	2	3	3	2	3	3	2	3	3	5	3	4	1	3	3	3	1	3	1	3	2	3	3	1	1	1	1	3	2	3	5	2	4	4	4	4	3	2	4
1333	235	186	1	1	20	3	4	4	1	2	1	3	1	2	3	3	1	3	2	1	1	4	3	3	5	3	5	4	5	3	3	3	5	5	5	3	3	5	3	5	2	4	5	4	5	4	5	4	2
1334	217	269	1	2	21	3	5	5	5	5	5	3	5	5	5	4	5	5	5	5	5	5	5	4	4	5	5	4	5	5	5	4	4	5	4	4	4	3	5	4	6	6	7	6	7	7	6	6	5
1335	217	265	1	1	19	2	3	3	2	4	4	1	5	4	3	3	1	3	4	1	5	3	5	3	3	5	5	5	4	5	3	5	3	3	4	3	3	3	3	5	5	4	6	4	6	6	4	6	4
1336	229	171	1	1	21	4	1	3	3	1	2	1	5	2	2	3	4	4	3	2	3	5	1	1	1	3	1	1	1	1	1	1	1	1	1	1	1	2	1	1	4	2	4	3	2	4	5	2	3
1337	240	177	1	1	18	1	5	1	4	5	2	5	5	3	3	5	3	3	3	4	3	5	3	2	1	1	3	1	3	3	1	3	1	2	3	3	1	3	1	3	1	4	1	2	3	2	3	4	3
1338	165	257	1	1	19	1	4	5	2	4	4	5	5	2	4	5	4	2	2	2	4	5	5	5	5	4	5	5	4	5	5	4	5	4	5	5	5	4	5	4	2	3	4	4	5	5	2	3	4
1339	166	204	1	1	21	3	5	3	3	3	5	3	3	3	4	1	3	4	2	3	2	1	1	3	2	1	2	1	1	1	3	3	1	1	3	3	3	3	1	1	3	2	4	2	5	4	2	2	4
1340	233	269	1	2	18	1	5	5	5	3	3	3	5	5	5	3	4	5	3	4	5	5	5	5	5	5	5	5	5	5	5	5	5	5	5	5	5	5	5	5	7	7	6	7	7	7	6	6	6
1341	214	296	1	1	19	1	4	5	5	5	5	5	5	5	5	5	5	5	5	5	5	4	5	5	5	5	5	5	5	5	5	5	5	5	5	5	5	5	5	5	7	7	6	7	6	6	7	7	6
1342	231	186	1	2	21	3	2	3	3	5	5	3	3	5	1	3	1	4	3	2	3	3	3	3	3	4	3	3	1	1	3	2	2	3	3	2	1	4	1	4	5	3	3	2	2	4	5	4	2
1343	214	206	1	2	20	2	3	1	5	3	3	3	2	3	4	5	3	3	5	3	3	3	5	3	3	5	3	3	3	5	5	3	4	4	5	3	4	5	5	5	3	4	3	5	2	2	2	2	3
1344	227	227	1	1	22	4	5	2	3	5	3	5	3	3	5	5	3	5	3	2	4	1	3	3	5	5	5	3	5	4	5	3	5	5	5	3	5	5	4	3	4	4	4	2	2	2	2	2	4
1345	171	146	1	2	19	2	2	3	2	3	3	3	3	5	3	3	1	3	1	2	1	3	1	2	1	1	3	1	3	3	1	3	1	3	1	1	1	3	3	1	4	2	4	4	4	3	2	2	2
1346	240	283	1	1	19	1	5	4	5	5	5	5	4	5	5	5	5	5	5	5	5	4	5	5	5	5	5	5	5	5	5	5	5	5	5	5	5	5	5	5	7	7	7	7	7	7	7	7	7
1347	179	258	1	1	21	4	5	3	5	5	5	5	5	5	5	3	5	5	5	5	5	5	3	5	5	3	3	3	4	5	3	3	5	5	3	3	3	4	5	3	6	7	7	7	7	6	7	7	7
1348	233	250	1	2	19	1	2	5	5	2	5	3	5	3	5	2	5	3	5	5	5	5	5	3	5	3	5	5	5	5	5	3	5	5	5	5	5	5	5	5	7	7	7	6	5	5	5	6	5
1349	213	242	1	2	19	2	5	5	5	5	5	5	5	5	2	5	5	5	4	5	3	5	4	3	4	5	3	5	4	3	5	5	3	3	5	3	3	3	5	3	7	6	6	6	6	7	6	4	6
1350	215	201	1	2	20	3	1	5	4	3	3	3	3	1	4	3	5	1	5	2	3	1	3	1	1	1	1	3	1	1	1	3	3	3	1	3	3	2	1	1	5	4	4	3	4	4	4	4	5
1351	164	179	1	1	20	2	1	3	3	1	2	1	3	2	2	3	3	1	5	1	3	3	1	3	1	3	3	1	1	1	3	3	3	2	3	1	2	1	3	2	5	5	6	7	7	4	6	6	4
1352	235	272	1	2	21	4	3	5	5	4	5	5	5	5	5	4	5	3	5	5	5	5	5	5	5	5	5	5	5	5	5	5	5	5	5	5	5	5	5	5	7	6	4	5	6	6	5	6	7
1353	228	227	1	2	18	1	2	5	5	2	5	3	5	2	5	2	5	2	5	5	5	5	5	5	5	5	5	5	5	5	5	5	5	5	5	5	5	5	5	5	3	3	3	6	3	4	3	4	4
1354	198	276	1	2	22	4	5	5	5	5	3	5	5	5	5	5	5	5	2	5	5	5	5	5	5	5	5	5	4	5	5	5	5	5	5	5	5	5	5	5	7	4	6	6	5	6	6	6	7
1355	247	210	1	1	20	3	3	2	1	4	1	2	3	2	3	3	3	3	1	1	1	3	1	1	3	1	3	1	2	3	2	1	1	3	1	1	1	2	1	1	6	3	6	6	4	3	4	4	5
1356	163	164	1	2	20	3	3	1	4	1	2	1	2	3	1	1	5	1	1	3	1	2	2	1	1	1	1	1	1	1	2	3	1	3	2	1	1	1	1	1	5	4	5	6	7	5	6	4	6
1357	232	267	1	2	19	2	1	2	3	3	5	1	2	1	3	1	5	1	3	4	4	3	5	3	5	3	5	3	5	3	5	3	3	3	3	3	5	5	5	5	6	5	4	4	4	6	6	4	6
1358	212	185	1	2	20	2	3	4	3	2	5	3	1	3	4	1	1	1	5	3	5	2	1	1	1	1	1	1	4	3	1	2	2	4	3	1	1	2	2	1	5	3	4	6	4	4	6	6	3
1359	218	270	1	2	21	3	4	2	1	5	2	5	3	5	2	5	1	5	2	1	5	3	5	3	5	5	3	4	4	5	3	5	5	3	3	3	3	3	5	5	4	6	5	4	4	6	4	6	4
1360	233	194	1	1	18	1	4	2	4	5	3	4	3	3	1	3	1	4	4	2	4	2	3	4	3	3	4	3	3	5	1	4	5	3	3	5	1	2	2	1	5	2	4	3	4	4	2	4	2
1361	162	195	1	1	18	1	2	1	1	3	2	1	2	3	3	3	4	3	3	2	3	1	1	1	1	1	1	2	1	3	1	1	3	3	3	1	1	3	3	1	4	5	2	5	2	3	4	2	4
1362	229	258	1	1	19	1	5	5	2	3	5	3	3	5	1	5	2	5	2	4	5	1	4	5	3	5	3	3	3	4	3	5	5	4	5	4	3	3	5	3	2	3	5	4	4	4	4	5	4
1363	237	230	1	1	21	3	1	3	3	3	3	1	4	3	2	3	3	1	4	3	4	4	4	5	5	5	5	5	5	3	5	5	5	5	5	3	5	3	5	3	6	4	6	6	6	6	4	6	4
1364	163	267	1	2	21	3	4	5	5	5	5	4	4	4	4	5	5	5	4	4	4	5	5	5	4	5	5	4	5	5	5	5	4	5	5	5	5	4	5	5	6	6	7	7	6	6	5	5	6
1365	215	197	1	2	20	3	4	3	2	5	2	5	3	3	2	4	4	3	1	4	2	2	1	1	2	1	3	1	2	1	3	3	1	3	3	1	3	1	1	1	6	4	4	6	4	6	6	4	6
1366	163	193	1	2	19	1	4	5	3	5	2	3	3	4	5	1	2	2	3	3	4	5	3	3	2	1	3	3	3	3	1	3	1	3	1	3	3	3	1	2	4	4	5	5	6	4	6	4	6
1367	230	201	1	1	20	2	2	5	4	4	3	4	4	2	1	2	2	3	1	5	2	5	4	2	4	4	1	1	4	4	2	3	4	4	2	1	2	1	2	2	7	7	5	5	6	5	5	5	5
1368	214	257	1	2	21	4	4	5	4	2	4	4	4	1	5	2	4	1	4	4	4	4	4	4	4	2	4	5	4	3	4	2	4	5	2	5	2	4	2	4	7	5	7	7	7	7	5	5	5
1369	234	170	1	2	19	1	3	1	1	3	4	2	1	3	3	3	5	2	3	3	3	1	1	2	3	1	3	1	1	1	3	3	1	1	3	1	3	1	3	1	3	2	2	2	4	1	4	2	2
1370	165	248	1	1	21	4	5	5	5	4	5	5	5	5	5	5	5	5	5	5	4	5	5	5	5	4	3	3	5	4	5	3	5	5	3	5	5	5	3	5	6	5	4	5	6	5	4	4	4
1371	229	229	1	1	19	2	3	3	4	3	3	5	2	5	1	5	5	5	3	5	1	1	4	4	5	5	3	3	3	4	3	3	5	5	3	3	3	5	5	3	4	6	6	5	4	6	4	6	6
1372	244	205	1	2	21	4	1	1	3	1	5	1	4	1	5	3	1	1	4	3	3	3	3	5	3	3	5	4	3	3	5	5	3	5	5	2	2	5	4	3	1	4	1	4	3	2	3	4	2
1373	162	212	1	2	19	2	1	3	2	3	3	1	2	3	2	1	3	1	3	4	3	4	4	5	3	2	3	5	3	3	5	5	1	4	5	3	2	3	3	3	4	6	6	6	5	6	6	6	4
1374	213	260	1	2	21	3	5	5	3	3	5	3	3	4	5	5	3	4	3	1	3	5	4	3	1	1	1	3	3	4	1	3	3	3	3	3	3	3	4	3	7	6	5	4	6	4	6	6	7
1375	245	211	1	2	20	3	3	1	2	3	3	3	3	1	2	2	1	3	1	1	3	1	5	5	5	5	5	5	3	4	4	5	5	5	3	5	5	3	4	5	5	4	4	2	4	3	3	4	5
1376	239	251	1	2	22	4	3	5	1	4	3	4	4	1	5	3	1	4	4	3	5	3	1	5	4	3	3	1	3	5	5	4	4	1	4	5	3	3	4	3	5	4	5	6	2	4	2	4	2
1377	170	187	1	2	22	4	1	4	2	1	5	2	4	1	3	1	2	1	4	1	5	4	4	5	4	2	4	2	3	2	4	5	3	3	5	5	5	5	3	4	2	2	2	4	3	4	2	2	3
1378	235	253	1	2	19	2	5	5	2	5	5	4	5	3	4	3	3	5	5	3	4	5	5	5	4	5	5	3	3	5	5	4	5	4	5	5	5	4	5	5	6	6	6	6	5	5	6	5	6
1379	228	278	1	2	20	2	5	5	5	5	5	5	3	5	5	5	5	5	5	5	5	2	5	4	5	3	5	4	3	5	4	3	5	3	5	5	4	4	4	3	6	5	6	5	5	6	7	7	5
1380	163	248	1	1	20	2	3	5	5	3	4	1	3	3	3	4	4	2	3	3	5	5	3	3	4	3	3	4	2	3	5	1	3	3	3	1	3	3	3	3	6	4	4	4	5	4	6	6	6
1381	242	260	1	1	22	4	1	1	4	3	1	3	3	3	3	3	3	1	3	3	1	3	4	3	5	3	2	3	5	3	3	5	3	4	5	3	5	5	3	5	5	4	6	7	6	4	7	6	7
1382	213	267	1	1	18	1	5	4	5	5	5	5	4	5	5	5	5	5	5	5	5	5	5	4	4	5	5	5	5	4	4	5	4	5	5	4	5	5	4	4	5	5	7	7	7	5	7	5	5
1383	171	182	1	1	18	1	1	1	5	2	5	2	1	1	5	1	4	1	3	5	4	1	1	1	1	3	1	1	2	1	3	1	1	3	3	1	2	3	1	3	3	1	1	4	1	2	1	4	4
1384	214	253	1	1	22	4	5	3	5	5	5	5	5	5	5	5	5	5	5	5	5	5	2	5	3	2	3	3	3	5	4	5	5	3	4	4	4	3	5	3	7	6	7	6	7	6	6	7	6
1385	234	217	1	2	21	3	2	3	3	3	4	2	4	3	3	2	1	4	3	4	2	2	4	5	4	3	4	4	3	5	5	3	3	2	5	5	2	3	2	3	2	4	1	4	4	3	3	3	3
1386	161	206	1	2	20	3	5	1	1	3	4	5	3	4	2	3	1	5	3	1	4	1	3	2	1	1	3	1	3	1	3	1	3	3	1	1	3	1	1	2	6	6	4	4	6	6	6	6	6
1387	232	232	1	2	20	2	4	1	2	5	5	3	1	5	3	5	1	4	5	1	3	1	2	3	3	3	2	3	5	4	4	2	3	5	5	4	4	5	3	3	2	4	5	2	3	2	5	3	4
1388	229	241	1	2	20	3	4	2	1	5	3	4	1	4	4	5	3	3	3	1	5	4	3	4	5	3	3	3	3	5	5	3	3	3	3	3	4	3	3	5	4	4	6	6	4	4	6	4	6
1389	186	284	1	2	19	1	3	1	3	1	4	3	3	3	5	2	5	4	3	5	5	1	5	5	3	3	3	5	5	5	5	5	5	4	5	3	5	5	5	5	7	4	6	6	4	6	6	6	6
1390	213	229	1	2	19	1	2	3	1	3	1	3	3	4	1	5	1	2	1	2	2	5	2	3	3	4	5	3	3	3	4	5	2	4	2	3	5	5	3	4	6	6	4	4	4	2	4	2	6
1391	238	224	1	1	23	4	5	3	1	2	3	1	4	2	5	5	2	1	5	3	3	5	3	5	3	3	4	5	3	3	5	3	3	5	5	5	4	3	3	5	2	4	2	2	2	2	4	4	2
1392	164	186	1	2	21	3	3	1	5	3	3	4	1	2	2	3	3	4	3	5	3	1	3	4	1	3	2	3	3	3	3	2	1	2	3	2	1	1	2	1	4	4	4	4	4	4	6	4	5
1393	214	181	1	2	18	1	5	3	1	5	1	5	3	4	3	5	4	5	4	3	3	3	1	4	3	3	5	3	3	3	3	5	3	1	1	3	3	1	1	5	4	2	2	2	4	4	1	4	4
1394	232	203	1	1	21	4	5	3	3	5	1	5	2	5	3	3	1	5	1	3	1	1	5	5	3	5	5	3	3	3	4	3	3	5	5	5	4	5	3	4	2	4	2	4	3	2	2	4	4
1395	235	165	1	2	20	3	5	1	1	3	3	3	1	3	3	5	3	3	1	3	2	3	3	3	4	5	3	2	2	2	2	2	2	3	5	5	5	4	3	2	2	1	2	4	3	1	2	2	3
1396	230	277	1	2	21	3	5	4	5	5	5	5	5	5	5	5	5	5	4	5	5	5	5	4	4	4	5	4	4	5	5	4	5	5	4	5	4	5	5	4	7	7	7	7	7	7	7	7	7
1397	164	240	1	1	19	2	4	5	1	3	1	3	4	4	1	3	1	3	3	3	3	5	3	5	3	5	3	4	4	5	3	3	5	5	4	3	3	5	5	5	4	3	4	5	3	6	5	3	4
1398	162	295	1	2	21	4	5	3	5	5	5	5	5	5	5	5	5	5	5	5	5	4	5	5	5	5	5	5	5	5	5	5	5	5	5	5	5	5	5	5	4	6	6	7	5	6	4	6	7
1399	214	232	1	2	19	2	2	5	2	4	5	2	5	2	4	3	2	3	5	4	4	4	2	4	4	2	4	2	4	3	4	4	2	2	2	2	2	4	2	4	7	5	7	7	5	6	7	6	7
1400	216	283	1	2	19	1	5	5	5	5	5	5	4	5	5	5	4	5	5	4	5	5	5	5	5	5	5	5	5	5	5	5	5	5	5	5	5	5	5	5	7	7	7	7	7	7	7	7	7
1401	253	274	1	2	18	1	5	5	3	5	5	4	5	5	4	5	2	5	5	5	5	4	5	3	5	5	5	4	3	5	3	5	4	5	4	3	3	3	5	5	6	7	6	7	6	6	7	7	7
1402	233	272	1	1	22	4	5	5	5	5	3	5	5	5	4	5	5	5	4	5	5	5	5	5	5	5	5	5	5	5	5	5	4	3	5	3	5	3	3	4	7	6	6	4	4	4	7	6	7
1403	163	301	1	2	22	4	5	5	5	5	5	5	5	5	5	5	5	5	5	5	5	5	5	5	5	5	4	5	5	5	5	5	5	5	5	5	5	5	5	4	6	7	6	6	6	7	6	6	6
1404	230	209	1	2	21	4	1	1	5	2	1	1	3	2	3	1	5	3	2	3	1	1	2	3	1	3	4	5	3	2	3	1	4	3	3	3	3	4	3	3	4	4	2	4	2	2	3	4	3
1405	220	221	1	2	20	2	5	2	5	4	3	3	5	2	2	4	4	3	1	5	3	4	3	3	5	5	4	4	3	5	5	5	5	5	4	5	3	3	3	3	4	4	4	2	3	4	6	2	5
1406	223	225	1	1	19	2	3	3	4	1	5	1	5	1	5	1	5	3	5	3	3	5	5	5	3	3	5	5	5	5	5	3	3	3	4	5	3	5	5	5	4	2	2	4	2	2	2	2	4
1407	243	252	1	1	19	1	5	5	5	4	5	4	5	4	5	5	3	5	5	5	5	5	3	3	5	4	3	4	5	3	3	5	3	4	3	3	3	3	5	3	6	7	7	7	7	7	7	7	6
1408	163	277	1	1	18	1	5	5	2	5	5	5	5	5	5	5	5	5	5	3	5	5	4	5	4	5	5	4	5	5	5	5	5	5	5	5	5	5	5	5	6	6	7	7	6	4	6	6	5
1409	231	224	1	1	18	1	5	3	3	5	1	3	2	2	1	3	1	4	1	5	1	1	1	3	3	2	1	2	3	1	1	3	3	3	1	3	1	2	1	1	6	6	6	6	4	4	4	5	4
1410	229	165	1	1	22	4	2	3	5	2	5	1	2	3	3	3	5	1	5	3	5	2	3	2	3	2	2	2	3	1	3	3	3	3	1	1	1	3	1	2	3	4	1	2	3	4	3	2	1
1411	213	208	1	2	20	3	2	3	2	2	2	3	1	3	1	3	2	1	1	3	3	2	5	3	5	3	3	5	3	4	3	5	5	5	5	3	3	3	3	3	6	4	3	2	4	4	5	4	3
1412	162	219	1	1	19	1	3	1	1	1	4	1	1	3	1	3	1	1	4	2	3	3	1	3	4	4	2	2	2	1	3	1	4	3	2	3	3	3	3	2	3	5	6	6	6	3	6	4	5
1413	214	215	1	1	20	2	3	5	4	3	5	5	5	5	3	2	2	3	5	4	5	3	5	5	3	3	3	3	4	3	3	1	3	3	3	2	3	1	3	3	1	4	2	2	1	3	2	2	4
1414	238	192	1	2	19	2	4	5	3	4	3	3	4	3	2	4	1	5	5	1	4	2	3	4	2	4	4	2	3	2	2	2	4	4	4	4	4	4	2	2	3	3	4	6	6	5	7	3	5
1415	231	220	1	2	21	3	5	4	5	3	1	5	3	3	3	4	3	5	2	5	3	3	2	2	5	5	2	2	3	5	4	4	1	2	2	3	2	5	3	4	3	5	4	4	5	4	6	4	4
1416	233	180	1	2	19	1	3	3	2	5	3	4	1	4	3	2	3	2	2	1	1	3	3	1	2	3	3	3	1	3	1	2	1	3	3	1	1	3	1	1	4	4	4	2	4	2	4	2	2
1417	228	272	1	1	19	1	5	5	3	3	5	5	5	5	4	4	5	4	4	3	3	5	5	5	5	5	5	5	5	5	5	5	5	5	5	5	5	5	5	5	7	7	7	7	6	7	7	7	7
1418	164	218	1	1	19	2	4	3	3	3	3	5	2	4	1	3	1	5	2	1	5	3	1	3	3	3	3	1	3	1	1	1	3	1	3	2	1	1	1	2	7	6	4	6	5	7	7	4	5
1419	212	198	1	1	21	3	4	3	3	5	2	4	1	5	3	4	3	3	4	3	2	3	3	5	3	3	3	3	5	5	5	5	3	5	5	5	5	3	3	3	2	4	2	1	1	2	2	4	2
1420	214	262	1	2	20	3	5	5	5	3	5	5	5	5	5	5	5	4	3	5	3	5	5	5	5	5	5	5	5	5	5	5	5	5	5	5	5	5	5	5	4	7	7	4	6	7	5	6	6
1421	230	221	1	1	21	4	3	1	2	3	2	4	4	4	3	5	4	3	4	3	2	2	4	5	5	4	5	4	5	4	5	4	4	3	4	5	4	5	4	5	5	5	4	3	5	3	3	3	3
1422	238	196	1	2	20	2	1	3	2	2	3	2	3	1	2	3	1	1	1	4	1	4	1	1	2	1	3	2	1	2	1	1	3	1	1	1	1	1	1	1	2	6	6	4	4	3	4	4	4
1423	162	154	1	1	20	2	3	2	1	1	3	1	1	1	3	3	1	2	5	3	5	3	3	3	1	1	1	1	1	1	1	1	1	1	1	1	3	1	1	1	4	3	4	6	4	2	4	4	4
1424	229	193	1	2	19	2	1	2	3	1	2	2	3	1	1	3	3	1	1	5	3	2	2	3	1	1	3	1	2	3	3	1	1	1	2	2	3	2	3	3	6	4	5	4	6	5	4	6	2
1425	214	191	1	2	21	4	3	3	4	3	1	1	1	1	3	3	3	3	1	3	1	3	1	1	1	3	3	1	1	3	1	1	1	1	1	1	1	3	3	3	4	4	4	4	3	4	3	4	4
1426	213	285	1	2	21	3	3	5	4	2	4	1	5	2	3	1	2	1	3	5	3	4	5	5	5	3	5	3	5	4	5	5	5	3	4	5	3	5	5	4	7	7	6	6	4	7	6	7	6
1427	161	207	1	2	20	3	5	3	4	4	2	5	2	4	3	4	3	4	2	3	4	2	5	5	4	4	5	5	5	5	5	5	4	5	5	5	4	4	5	5	4	5	5	3	3	3	3	3	2
1428	232	256	1	1	22	4	1	3	3	3	4	2	3	3	5	3	3	1	5	5	5	3	5	5	5	4	5	5	5	5	5	5	3	5	5	5	5	5	5	5	4	4	4	5	2	2	4	4	5
1429	237	183	1	2	20	3	1	1	1	1	1	1	3	1	3	1	1	3	1	1	1	3	5	3	3	3	3	5	5	3	4	5	5	3	5	3	3	5	3	3	2	2	4	3	5	4	6	5	4
1430	234	260	1	1	19	2	5	5	5	3	5	3	5	3	5	3	5	4	5	5	5	5	5	5	3	5	4	3	5	3	5	5	5	5	4	5	4	5	4	5	7	7	6	7	6	6	6	7	6
1431	212	215	1	2	22	4	5	1	1	4	3	2	1	3	1	4	1	3	2	3	1	1	1	1	2	3	2	1	3	3	1	3	1	2	1	1	1	1	3	3	6	4	6	4	4	4	5	3	5
1432	228	240	1	1	20	2	4	4	4	3	5	5	5	5	3	5	5	3	5	4	2	5	2	2	2	2	1	3	2	2	4	1	2	4	2	2	2	2	1	1	6	5	5	4	6	6	7	5	7
1433	215	204	1	1	21	4	4	5	1	5	3	4	2	5	3	3	1	4	1	1	1	4	4	2	5	4	4	4	3	3	3	2	3	2	5	3	5	3	3	3	2	4	4	5	3	2	3	4	4
1434	163	183	1	1	21	3	3	1	5	1	3	1	1	1	5	1	5	2	3	3	4	3	1	3	1	3	1	1	1	1	1	1	2	1	2	3	3	1	3	1	3	2	2	4	4	4	4	2	2
1435	233	200	1	1	23	4	4	3	5	4	3	5	3	2	2	3	3	4	3	1	5	1	2	3	2	1	1	1	1	1	3	1	3	1	2	1	3	1	1	1	4	4	3	5	2	5	4	4	4
1436	244	158	1	2	21	3	3	1	3	3	1	2	3	3	1	2	3	3	3	2	1	2	1	2	3	3	1	2	3	1	1	1	3	1	1	3	1	1	3	2	4	5	5	2	4	2	4	2	4
1437	225	209	1	2	23	4	2	3	5	3	3	2	2	3	3	3	5	3	5	4	3	1	3	5	5	3	5	5	5	5	5	5	5	5	4	3	4	3	5	5	4	2	2	4	4	3	2	5	4
1438	232	188	1	2	20	3	3	4	1	3	1	1	2	1	1	3	2	1	2	1	3	3	3	4	2	5	2	3	3	3	1	3	5	3	2	4	1	3	4	1	3	4	6	3	5	6	6	4	4
1439	203	274	1	2	21	4	5	5	5	5	3	5	5	5	5	5	5	5	4	5	5	5	5	5	4	4	4	4	4	5	4	5	4	5	5	4	4	5	5	5	7	7	7	7	7	7	7	7	7
1440	213	209	1	1	18	1	1	3	1	3	1	3	3	3	5	3	1	4	2	3	1	1	5	3	3	4	5	5	3	4	3	5	4	3	3	4	5	5	3	5	4	4	6	3	6	4	6	3	4
1441	238	223	1	1	21	4	3	3	2	5	5	3	4	3	4	4	1	3	3	3	3	5	5	1	2	3	2	3	5	3	1	2	1	2	3	2	3	3	3	5	5	3	3	6	6	6	4	6	6
1442	212	167	1	1	18	1	1	3	3	3	3	3	3	1	2	3	1	1	1	3	3	3	3	1	1	1	1	2	3	1	2	2	1	1	1	1	1	2	3	2	5	2	3	4	2	5	4	3	3
1443	228	237	1	1	21	3	4	3	4	4	1	2	3	2	3	1	2	3	1	2	2	3	5	4	3	4	5	3	3	3	4	4	3	5	5	3	3	5	5	5	6	4	4	4	3	4	6	5	6
1444	214	208	1	1	19	1	5	4	4	4	5	4	4	4	5	5	4	5	3	3	4	2	1	4	3	4	3	2	2	2	2	4	2	4	2	2	1	4	2	2	7	6	5	5	5	4	5	4	5
1445	235	201	1	1	20	2	1	3	5	3	3	1	3	3	1	3	5	1	1	5	3	1	1	1	3	3	1	1	3	3	1	3	1	3	1	2	1	1	1	3	6	6	4	6	6	4	4	4	6
1446	240	280	1	2	22	4	5	5	4	5	4	5	5	5	5	5	5	5	5	5	5	4	4	5	5	5	4	4	5	5	4	4	4	5	5	5	5	5	4	4	7	5	7	7	7	6	7	7	7
1447	214	223	1	2	19	1	5	4	2	3	1	5	2	3	1	5	4	4	4	1	1	2	3	3	1	3	3	1	3	2	3	3	3	3	1	1	3	3	3	3	6	4	4	4	6	4	5	4	5
1448	214	258	1	1	19	2	2	2	5	4	5	2	2	4	4	2	4	3	5	4	4	3	4	4	5	4	4	4	5	5	5	4	5	5	5	5	5	5	5	5	5	5	5	7	5	7	5	7	7
1449	230	252	1	2	19	1	5	5	5	5	3	5	5	5	5	5	5	5	5	5	3	5	5	3	2	5	3	5	2	5	5	4	2	3	4	3	5	2	3	5	6	7	7	7	7	6	7	6	7
1450	237	237	1	1	18	1	5	5	5	5	5	5	3	5	5	5	5	5	5	5	5	3	5	2	3	2	5	5	3	5	4	3	5	3	3	2	3	3	3	2	4	7	5	6	6	7	5	6	6
1451	227	282	1	1	20	3	5	5	5	5	5	5	5	5	5	5	5	5	4	5	4	5	4	4	5	4	5	4	5	5	5	5	5	4	4	4	4	5	5	5	7	7	7	7	7	7	7	7	7
1452	214	207	1	1	19	2	2	4	1	1	3	3	3	3	4	3	1	1	2	2	1	4	3	3	3	1	3	1	1	3	3	1	3	3	1	3	3	1	3	3	3	2	4	3	4	2	3	5	3
1453	237	182	1	2	18	1	4	3	1	2	2	3	5	2	1	3	2	4	4	2	3	5	3	3	2	3	4	3	2	2	3	2	1	4	4	1	1	3	3	3	4	5	5	6	4	4	5	4	2
1454	213	265	1	2	20	2	5	5	2	5	5	3	5	3	5	3	3	3	5	5	5	5	3	3	3	5	5	5	3	5	3	4	3	5	5	5	5	5	5	5	7	6	7	6	7	6	7	7	7
1455	227	161	1	1	19	1	4	1	4	2	3	2	3	3	2	3	5	4	1	4	1	1	3	3	3	1	3	4	3	3	4	3	4	4	1	1	2	3	3	2	2	1	4	3	2	2	4	3	1
1456	231	265	1	2	21	3	3	5	1	5	5	3	5	3	3	4	1	3	3	1	5	3	2	5	1	3	4	3	5	1	3	4	5	2	1	1	5	1	2	4	7	5	6	6	4	6	4	6	5
1457	221	260	1	1	20	2	5	3	5	5	5	4	5	5	5	5	3	4	5	3	5	5	5	5	5	5	5	5	5	5	5	5	5	5	5	5	5	5	5	5	4	5	7	4	4	6	6	7	6
1458	241	257	1	2	19	1	2	5	5	2	4	3	5	4	5	1	4	4	5	5	5	5	5	5	5	4	5	5	5	4	4	5	4	5	5	5	5	5	5	4	5	7	6	5	5	5	7	5	7
1459	231	221	1	2	19	2	1	2	2	1	3	1	3	1	2	1	1	1	1	3	1	1	5	4	5	4	4	3	4	5	5	3	5	5	3	5	3	3	3	3	4	3	4	2	2	4	2	4	4
1460	231	242	1	2	21	4	2	3	4	3	3	3	3	3	4	3	3	3	3	1	4	5	3	2	3	5	4	2	3	3	2	5	4	5	4	3	3	5	5	2	4	4	4	4	2	2	5	3	5
1461	214	256	1	2	20	3	2	1	2	1	4	3	3	2	1	2	2	1	1	4	4	3	2	2	4	3	3	4	5	5	3	3	3	5	3	4	4	3	3	3	4	4	6	7	6	6	7	4	7
1462	242	193	1	1	19	2	4	3	3	3	1	5	1	3	3	3	2	3	4	3	3	4	1	1	3	2	1	1	3	1	1	3	1	1	1	3	3	3	3	3	4	6	7	4	7	7	4	5	6
1463	231	217	1	2	20	2	3	3	5	2	1	4	5	3	1	3	5	2	2	5	3	4	1	2	4	2	3	1	4	3	2	4	4	4	2	3	3	4	1	1	4	3	3	2	5	5	4	4	6
1464	231	175	1	1	22	4	2	1	3	1	5	2	1	1	3	3	3	3	5	4	3	1	4	2	4	1	4	2	3	1	3	1	2	2	2	2	2	3	3	3	2	3	3	5	2	2	2	4	3
1465	214	249	1	1	21	3	3	3	5	5	1	4	4	5	3	5	4	3	1	5	3	5	4	3	4	3	3	1	5	3	3	5	3	5	2	1	2	3	1	3	3	6	5	6	5	5	4	6	6
1466	241	250	1	2	20	2	5	5	3	5	5	5	5	5	5	5	3	5	5	3	5	5	5	5	5	5	5	5	5	5	5	5	5	5	5	5	5	5	5	5	4	5	4	3	3	6	3	5	5
1467	232	164	1	1	20	3	3	1	3	1	1	1	3	3	3	3	5	1	3	5	3	2	1	3	1	1	3	1	1	1	1	3	3	1	1	1	3	3	3	1	2	2	2	2	2	4	4	4	2
1468	230	255	1	1	19	1	3	5	5	3	5	3	4	5	5	5	5	5	5	5	5	3	5	5	5	5	5	5	5	5	5	5	5	5	5	5	5	5	5	5	4	6	7	5	6	4	4	6	6
1469	216	187	1	2	21	4	3	3	2	5	2	3	1	5	3	4	3	5	3	3	1	2	1	2	2	1	1	3	3	1	1	1	1	1	1	1	1	1	1	1	6	5	6	3	3	5	6	4	5
1470	227	293	1	1	19	2	5	5	4	5	5	5	3	5	5	5	5	5	5	5	4	5	5	5	5	5	5	5	5	5	5	5	5	5	5	5	5	5	5	5	6	7	7	5	7	7	6	6	7
1471	243	264	1	1	20	3	5	5	5	5	3	5	5	5	2	5	5	5	5	5	5	3	5	5	5	5	3	5	5	5	3	3	5	5	5	4	5	5	3	3	7	7	7	6	7	7	6	7	6
1472	234	262	1	2	21	3	3	3	3	3	3	1	4	4	3	4	3	3	3	3	3	3	3	5	5	4	5	3	5	3	5	5	5	5	5	3	5	5	3	5	2	5	4	4	2	6	4	2	4
1473	212	220	1	2	22	4	4	4	2	5	2	5	3	5	2	5	2	4	2	2	2	2	4	4	3	4	5	3	5	4	4	5	4	3	4	4	5	4	4	3	4	6	6	5	5	5	5	4	7
1474	231	234	1	1	19	2	3	1	2	5	3	5	3	3	5	3	2	3	3	3	3	1	3	3	5	3	3	3	5	5	5	5	3	3	4	3	4	5	5	5	7	4	6	6	6	7	5	4	6
1475	215	178	1	2	20	3	3	3	5	2	1	4	3	3	3	4	4	5	1	4	3	1	3	1	3	1	3	1	2	1	1	1	1	2	1	1	1	1	1	3	5	4	4	4	6	5	4	5	4
1476	225	232	1	1	20	2	5	3	5	3	1	5	2	5	3	5	5	3	1	2	1	1	5	5	3	5	5	5	5	5	5	3	3	4	5	3	3	5	5	4	4	4	6	4	5	6	4	5	7
1477	243	235	1	1	21	3	4	3	5	1	3	2	3	2	1	4	3	1	3	5	1	1	5	3	5	5	3	3	3	5	4	4	5	5	3	3	5	5	5	3	7	4	6	6	5	6	6	6	6
1478	235	259	1	2	21	4	1	3	5	2	3	3	1	1	1	2	5	3	1	4	3	3	5	3	5	4	3	5	3	4	5	5	4	3	5	5	3	4	5	3	4	4	4	4	6	6	6	4	6
1479	231	279	1	2	20	2	5	5	5	5	5	5	4	5	5	5	5	5	5	5	5	5	5	5	5	5	5	5	5	5	5	5	4	5	5	4	5	5	5	5	6	7	7	7	7	7	7	7	7
1480	214	179	1	1	21	3	1	4	3	1	3	1	3	3	2	2	1	2	3	2	3	1	1	1	1	1	2	1	1	1	3	2	2	1	3	1	1	1	1	1	5	6	5	4	4	6	6	6	4
1481	238	163	1	1	20	3	3	3	5	3	1	3	1	5	1	5	3	4	3	3	1	3	3	1	2	1	1	1	3	1	1	1	1	2	3	3	1	2	3	3	2	3	3	3	2	2	4	5	3
1482	242	173	1	1	21	4	2	2	3	3	3	4	4	4	3	2	5	5	3	5	1	3	1	2	3	3	1	1	3	3	1	3	3	1	1	3	2	2	3	1	5	5	2	4	4	2	2	2	4
1483	233	156	1	1	22	4	3	5	3	3	1	5	3	3	1	3	3	5	1	3	3	5	3	1	1	1	3	1	3	2	1	1	3	3	3	3	1	1	1	1	4	2	2	4	4	4	4	2	4
1484	232	216	1	2	20	3	5	3	3	5	5	5	3	3	3	5	1	5	3	1	5	5	3	3	3	1	3	1	1	1	1	3	1	1	1	2	3	1	1	2	4	4	6	5	4	5	6	4	6
1485	217	203	1	1	21	4	5	3	2	4	5	5	1	5	3	3	5	5	3	2	3	3	3	3	2	1	1	3	4	2	1	4	2	3	1	1	2	3	3	3	2	2	2	2	4	2	1	4	3
1486	290	169	1	1	21	3	5	2	2	5	3	3	3	5	2	3	1	5	5	3	5	3	1	4	4	4	3	2	2	1	1	1	2	3	3	2	1	2	1	2	2	2	4	4	4	2	2	2	2
1487	239	277	1	1	18	1	4	5	4	5	5	4	5	5	5	4	5	4	5	5	5	5	5	5	5	4	5	5	4	5	5	5	5	5	5	4	4	5	4	5	7	7	7	7	7	7	7	7	7
1488	269	251	1	1	22	4	1	3	4	1	3	3	2	1	3	1	4	3	5	3	3	4	3	3	5	5	3	3	5	3	5	3	5	5	5	5	5	5	5	4	3	2	2	5	6	4	3	4	4
1489	242	232	1	2	21	3	3	4	3	3	1	3	4	3	1	4	3	5	3	5	3	3	3	4	3	3	4	4	3	5	4	5	3	5	3	5	3	5	5	5	4	4	6	5	5	6	4	4	5
1490	215	250	1	2	22	4	5	5	5	5	3	3	5	5	3	5	5	5	4	5	4	5	5	5	5	5	5	5	4	5	5	4	5	5	3	4	5	5	3	3	6	4	6	7	5	7	5	7	6
1491	229	262	1	2	18	1	5	5	5	5	5	4	5	2	4	5	5	4	5	4	5	5	3	5	3	5	4	4	4	5	3	3	5	5	5	5	5	5	5	4	7	6	7	6	7	7	6	7	7
1492	231	264	1	2	19	1	3	2	3	3	4	3	3	1	3	1	4	3	3	1	3	1	4	5	3	5	5	4	5	5	5	3	5	3	5	5	5	3	5	5	4	4	5	4	4	4	5	3	4
1493	242	249	1	2	18	1	3	5	3	3	5	5	4	3	5	3	3	5	5	5	5	5	4	3	5	4	3	4	3	3	5	4	3	5	4	5	3	5	3	5	6	6	6	7	6	6	7	7	6
1494	231	225	1	1	19	1	4	2	4	4	2	4	5	5	2	5	5	5	2	5	4	2	3	4	3	3	5	5	5	4	3	3	5	3	5	5	4	5	4	4	6	6	5	4	5	4	5	5	4
1495	216	223	1	2	23	4	3	3	3	4	1	5	3	4	3	4	1	5	1	1	1	5	4	5	5	5	4	3	4	3	5	5	5	5	5	3	3	3	3	5	5	4	2	2	4	2	3	6	6
1496	229	248	1	2	19	1	4	4	4	4	4	2	2	4	5	3	3	5	5	4	4	4	4	5	4	4	4	4	4	4	5	4	4	5	5	5	5	5	5	5	5	3	6	4	5	6	4	5	5
1497	239	185	1	2	19	2	2	3	2	1	5	1	1	2	5	1	3	3	4	1	3	1	2	2	3	4	3	1	1	3	2	3	2	3	2	1	1	4	3	2	2	3	4	4	4	2	2	4	2
1498	215	167	1	1	18	1	1	3	2	1	3	1	1	1	5	3	1	2	3	4	5	2	1	3	1	3	1	1	1	3	1	1	3	2	1	1	3	1	3	1	6	4	5	6	4	6	6	4	6
1499	227	261	1	1	19	2	5	5	3	3	5	5	5	3	5	3	5	3	5	2	5	5	5	5	5	5	5	5	3	5	5	5	5	4	5	5	5	3	5	5	4	4	6	5	6	6	4	6	4
1500	271	274	1	2	19	1	5	5	5	4	5	4	5	5	5	5	5	5	5	5	5	5	5	4	5	4	4	4	5	4	4	5	5	5	5	4	5	5	5	5	5	7	6	7	7	7	6	7	7
1501	241	196	1	1	19	2	2	3	2	2	3	2	1	2	2	1	3	3	3	1	5	2	1	1	1	3	3	1	1	1	1	3	1	1	3	3	1	3	2	1	4	4	5	3	3	4	2	5	3
[truncated: 27 more columns]
